# Supplementary material for: SARS-CoV-2 E protein interacts with BRD2 and BRD4 SEED domains and alters transcription in a different way than BET inhibition
Source: Cell Mol Life Sci. 2024 Jul 27;81(1):313. doi: 10.1007/s00018-024-05343-8 (PMC11335234; doi:10.1007/s00018-024-05343-8)
Supplement: Supplementary file 1 — Supplementary Material 1 [file 18_2024_5343_MOESM1_ESM.xlsx]

## Sheet: E
GENEID	log2Ratio	pvalue
OAS2	8.28079	2.12803e-08
XAF1	6.19056	0.000124142
OAS1	5.89212	0.000103651
THBS2	5.6074	0.00177083
IFNB1	5.41006	0.000572749
IFI44L	5.28698	4.19747e-32
APOL6	4.93135	0.00561577
MX2	4.92737	0.00473837
RIMBP2	4.61629	0.0259418
SAMD9L	4.60987	0.0119724
MMP10	4.41347	0.0136652
NRN1L	4.40744	0.0208609
TCIM	4.27874	1.96459e-05
LOC101927571	4.19926	0.0350357
GAS2L1P2	4.19234	0.0271968
KLHL38	4.18773	0.0158604
CMPK2	4.16541	0.000316909
BST2	4.16445	1.53059e-18
INHBA	4.12794	3.22444e-19
RSAD2	3.96228	2.69764e-15
SRPX2	3.86817	0.0362692
MMADHC-DT	3.86132	0.0417222
ADAM32	3.7591	0.0379161
CNN1	3.74841	0.0248309
IFIT3	3.62748	1.62419e-161
SNORD45C	3.62324	0.0389146
HBA1	3.52954	1.75227e-07
IFI44	3.51882	2.35286e-17
TRIM22	3.43466	0.00104156
SPRY4	3.36063	5.27441e-06
ETV5	3.3432	4.70065e-18
PCK1	3.33081	0.0171939
IFI27	3.29469	2.42617e-17
GBP1	3.25165	0.0121541
SLC22A14	3.22213	0.0054102
SP100	3.13701	3.65433e-09
PARP9	3.06984	5.21374e-07
OAS3	3.04931	4.1149e-08
IFI6	3.03812	2.02065e-167
EGR1	3.01604	3.55022e-84
IFIT2	2.99475	3.79453e-122
SLC22A13	2.97069	0.0211771
LY6K	2.86601	0.0377506
IFIT1	2.84538	9.79175e-173
IFITM1	2.795	2.95393e-61
EPSTI1	2.78289	1.55432e-14
MAFF	2.72636	1.87372e-26
BISPR	2.69007	0.00414281
C11orf96	2.68265	5.19703e-30
MBP	2.58353	0.0376107
DTX3L	2.55921	3.24297e-09
PARP10	2.55468	1.57284e-14
SNORD1A	2.49299	0.0164828
LCT	2.48666	3.52128e-05
ISG15	2.46653	5.17802e-62
CYP2C9	2.44811	0.00133643
FILIP1L	2.40496	6.95386e-11
GEM	2.40044	1.48415e-28
IFITM3	2.35374	1.34027e-71
PTGS2	2.35011	1.82364e-09
IGFN1	2.33575	0.00521414
SLC6A20	2.33568	0.0179771
DNAH17	2.33226	4.52832e-43
KLKP1	2.29243	0.000381723
SUMO4	2.25427	0.0476598
FOSL1	2.24125	1.51567e-10
PPP1R15A	2.22988	5.0296e-58
SH2D3C	2.18442	1.32671e-09
OASL	2.1751	4.34306e-24
ETV4	2.16579	0.00405424
NFATC2	2.16373	0.00391247
CCL5	2.15883	4.66792e-19
IFIH1	2.12728	1.50251e-19
SAMD9	2.11717	1.69237e-11
TNFRSF9	2.10253	0.000529149
LINC00346	2.09101	1.37613e-05
ATF3	2.0854	3.62318e-189
ARC	2.08443	2.33555e-33
DDX58	2.08059	7.61034e-34
LOC101928841	2.06804	1.04371e-06
MTUS2-AS1	2.06429	0.0482856
SP110	2.06426	6.13529e-11
FOS	2.01239	6.76418e-17
GABRR2	2.00949	2.77316e-11
SGK2	1.99203	0.00271432
TNC	1.98593	1.06392e-13
SORCS1	1.98056	0.000561048
SNORD15A	1.9726	0.04522
MIR4746	1.96154	0.0346498
DHX58	1.95298	2.34899e-05
DDX60	1.93794	9.26684e-10
LINC01252	1.93165	0.0486374
SNORD24	1.92674	0.0472929
LINC02154	1.88793	0.0300803
CSRNP1	1.87161	2.23467e-35
RHEBL1	1.86446	8.94692e-05
ALPK3	1.85874	3.71345e-06
HELZ2	1.82633	5.44224e-59
H2BE1	1.81763	0.04255
CXCL10	1.81067	0.0287427
DUSP1	1.8085	2.90567e-68
LINC01411	1.7974	0.0137845
FERMT3	1.78051	0.00276222
SLC6A12	1.77171	0.00103821
EGR3	1.76598	0.000339874
AMPD1	1.75296	0.0483702
SNORD45A	1.75129	0.0342249
IRX4	1.7247	0.00168102
SNHG26	1.71425	0.0101715
GPR3	1.71366	3.61639e-05
GCM1	1.7068	0.022441
FUT1	1.70637	0.000326859
DERL3	1.67878	1.52222e-35
ANKRD1	1.67347	1.48323e-13
NHLH1	1.66734	0.000109472
HERPUD1	1.65355	1.39903e-112
STAM-AS1	1.64898	5.30282e-07
CORIN	1.64755	0.00124713
PTX3	1.64166	0.000791682
SYTL5	1.62779	0.0080086
SNORD27	1.62698	0.00224181
CREBRF	1.61499	2.41254e-21
PRKDC	1.60423	2.52111e-109
PMAIP1	1.59904	1.64886e-64
CZ1P-ASNS	1.58991	0.0131968
DNAJB9	1.58598	1.06997e-19
IRF7	1.58488	1.24334e-08
DUSP8	1.58349	6.38981e-41
TRIM72	1.5825	0.0107916
GADD45A	1.57679	7.59574e-59
LOC107985939	1.55579	2.95892e-12
FOSB	1.54324	7.29258e-12
GPRC5A	1.53697	4.57514e-08
CHAC1	1.51861	3.69339e-14
TAF7L	1.51798	0.00181962
TNFRSF12A	1.51613	1.46046e-22
SCRT1	1.51137	0.035193
CMYA5	1.48742	4.30564e-05
ZFP36	1.48351	9.34561e-07
AQP1	1.47125	0.0298672
PLSCR1	1.47087	7.25215e-23
GCNA	1.44446	2.57937e-06
HYMAI	1.41612	0.0257009
ZBTB21	1.41177	1.23329e-44
SLC6A13	1.40963	0.00942564
NFKBIZ	1.40932	6.7619e-09
ZFP2	1.4088	0.00535463
CTH	1.40665	6.92523e-39
GADD45B	1.40073	2.13372e-26
LBH	1.38608	1.20589e-07
HSPA6	1.38463	0.000482213
HSPB8	1.38004	5.36862e-14
REC8	1.37695	6.68194e-05
BATF2	1.37597	0.0246476
UBE2L6	1.36853	4.5609e-06
MAFG	1.35776	3.90532e-68
FOSL2	1.34854	2.73955e-16
YPEL1	1.34	3.17373e-05
CYP2C19	1.33552	0.0240948
GACAT2	1.33451	0.0415365
HBP1	1.32222	1.04022e-15
MAFB	1.32202	7.06243e-17
KLF4	1.31851	7.18915e-09
KCNA1	1.318	0.0499916
ZNF816	1.3163	0.0199761
COL12A1	1.3135	0.0109873
SNORA55	1.31063	0.0494984
GLIS3	1.31057	0.00035088
SHC2	1.30737	4.25884e-07
C1orf116	1.30167	0.0209439
DUSP4	1.29841	2.35241e-05
ZBTB43	1.28219	1.54558e-26
TMEM100	1.25992	0.00583345
SPRED2	1.25983	3.46691e-20
DDIT3	1.2575	9.20592e-20
STX3	1.24818	7.87026e-33
LOC100506606	1.24666	0.0417449
FLJ46875	1.24391	0.0473131
LSMEM1	1.24066	2.27371e-05
IFIT5	1.23821	1.3863e-22
SNORD81	1.23485	0.0481463
ZNF461	1.23236	1.01039e-05
SNORD68	1.22946	0.00254823
NIBAN1	1.22497	0.00324256
MXRA8	1.2212	0.0246489
HSPA5	1.22119	3.65506e-95
ST8SIA5	1.21411	0.00865178
STAT1	1.21246	2.49211e-30
ASNSP1	1.20005	0.00320991
NR4A3	1.19878	0.00233989
CYP2C18	1.19722	0.028196
ZNF367	1.19596	1.41436e-16
FICD	1.19198	6.47291e-09
RN7SK	1.18264	0.00332795
SRP19	1.17875	1.31526e-38
TFPI	1.17644	0.00109364
IFRD1	1.17302	2.94986e-45
BTG3	1.16895	2.98922e-22
MIR6758	1.16787	0.00675479
PSMD6-AS2	1.16678	0.00586592
HERC5	1.16249	9.25347e-19
RBM15	1.15806	9.51695e-39
RAB39A	1.1538	7.04229e-05
AURKAP1	1.14345	3.93814e-07
GUCA1B	1.14121	0.0363697
IDI2-AS1	1.14054	0.0176342
SNORD43	1.12537	0.0129865
ARID5A	1.12361	6.23034e-13
CPEB2	1.12085	2.14042e-07
LRIT3	1.1208	0.010542
ZNF292	1.1182	2.82917e-13
HMX3	1.11806	0.0205755
TRIB1	1.10923	2.52595e-17
SERINC4	1.10453	0.0397493
OTUD1	1.10417	6.16429e-10
ZBTB10	1.10386	2.37486e-32
SHISA2	1.09818	0.000526743
CCDC62	1.09674	0.00963657
JMJD1C	1.0966	1.51184e-22
ZNF92	1.09462	2.56542e-11
CCDC168	1.08862	0.0268993
SLC25A25	1.0847	1.70115e-27
BCYRN1	1.08397	0.00786511
YPEL5	1.07591	2.98474e-11
JUN	1.07415	7.25108e-49
VGF	1.07292	0.00487984
CREB5	1.0696	4.82269e-24
CDKN1A	1.06496	5.51902e-21
NFYC-AS1	1.06123	4.57725e-08
ZNF254	1.0602	1.11211e-06
SNORA48	1.05601	0.0437976
LOC644656	1.05549	0.00014716
PYGM	1.05368	0.000180376
IFI35	1.05177	0.000362241
THAP9-AS1	1.05103	3.88553e-08
SESN2	1.04873	5.16493e-38
IL12A	1.04691	0.00553123
FAM221A	1.04258	0.018019
FEZF2	1.04192	0.0424639
MICU3	1.04087	0.0151287
LINC01419	1.03658	0.00789572
SEC24D	1.0349	5.09692e-24
CCND2	1.03334	9.4306e-29
FAM83G	1.03092	1.29833e-17
DUSP5	1.02364	9.75774e-05
IRF9	1.01899	3.70907e-08
CYTH1	1.01611	1.51995e-25
ZNF256	1.01547	0.000371431
CEBPG	1.0134	1.03905e-29
ZGRF1	1.01248	9.15892e-14
MEX3C	1.01187	2.35338e-13
LONRF3	1.01071	1.08863e-10
KLHL24	1.01063	3.98371e-09
CCDC13	1.01003	0.0109568
MBNL2	1.00829	1.65727e-07
MAFK	1.00765	1.59197e-17
JUNB	1.00724	1.04845e-11
ZBTB6	1.00605	9.32271e-07
RPS14P3	0.991341	0.000124719
KHDRBS3	0.988601	2.84707e-12
AKNA	0.987807	6.70819e-06
LINC00641	0.98691	6.12729e-17
NDRG1	0.983773	3.06438e-38
TNXB	0.980922	0.000925089
EIF2AK3	0.980874	5.73714e-15
EIF2AK2	0.980026	5.46694e-21
SKOR1	0.979511	0.0274584
AOC3	0.979333	0.000125361
CEBPB	0.979063	2.87584e-16
DUSP10	0.978476	0.0100022
ZNF674-AS1	0.978209	2.33671e-06
CLK1	0.97335	1.11377e-19
DCP1A	0.972502	9.66243e-24
SHLD3	0.970971	0.00897519
ZSCAN12P1	0.970221	0.00326576
WIPI1	0.969382	0.000536604
ZNF121	0.968509	4.55732e-25
YOD1	0.963545	1.35571e-27
COL6A5	0.96212	0.0426088
BACH2	0.960924	6.47197e-07
NSRP1	0.956307	1.23435e-21
YPEL2	0.954762	1.36096e-05
GRPEL2	0.951931	1.47852e-18
GABARAPL1	0.948026	6.23873e-16
CYLD	0.947783	5.92199e-17
UFM1	0.947315	1.60334e-15
ADM2	0.947179	0.000289334
SPRED1	0.945775	3.65716e-05
TAGLN	0.941313	0.00281021
ZNF223	0.939579	0.0258298
BRSK1	0.939079	1.98882e-10
THAP2	0.937796	0.00446711
GAS2L3	0.937348	1.36317e-09
KCNQ1OT1	0.936306	2.13023e-07
ZNF430	0.934776	4.41905e-07
AMOTL2	0.932397	2.54845e-14
TRIM38	0.930454	0.000338159
HERC6	0.927878	0.000601202
MCL1	0.925487	7.46818e-48
PLA2G4C	0.92342	0.000230304
RLF	0.920634	3.24419e-17
NEB	0.917881	0.00234491
ZNF383	0.916871	0.000157391
UBC	0.910536	5.97035e-44
BEX2	0.908718	1.08052e-13
CPEB4	0.908486	2.22241e-11
GPR50	0.907049	5.68427e-07
TBC1D8B	0.90388	0.00848606
LOC100507373	0.903117	0.0344816
CTSK	0.901731	0.00805195
FNDC3B	0.901574	5.10076e-11
NFIL3	0.901342	8.6074e-09
TLX3	0.899702	0.0165643
KLF6	0.898967	1.68543e-14
RND3	0.896122	6.35662e-13
TOPORS	0.895669	2.15952e-15
H2BC21	0.894169	0.000257735
SLC25A6	0.892933	8.90128e-05
CENPQ	0.891613	1.04642e-05
ANKAR	0.890278	0.0223363
IL6R	0.887842	4.98327e-05
DENND2A	0.88683	0.010358
ZNF222	0.876194	0.00725641
GAB2	0.875163	3.15424e-06
ZBED9	0.874767	7.19382e-07
ANKRD11	0.874648	1.20072e-45
EFCAB6	0.873586	0.037925
AGBL3	0.87246	0.000274648
PNRC1	0.87194	8.92276e-11
ZBTB5	0.86928	4.06931e-17
EPB41L4A-AS1	0.862025	6.2433e-09
AMIGO3	0.860642	2.49417e-09
OLIG2	0.856658	3.15592e-05
TSC22D3	0.854826	7.17616e-22
ACTA1	0.854307	0.000595863
KLHL15	0.853242	2.87362e-15
ZNF510	0.852817	2.94072e-07
ZCCHC12	0.849833	1.06139e-22
FBXO5	0.843837	5.19051e-13
ZNF713	0.842146	0.00391525
COX7A2L	0.841492	1.93439e-22
MIR4435-2HG	0.84027	0.0416521
SDCBP2-AS1	0.838106	0.00310336
ZNF829	0.83673	0.00300845
LOC401261	0.835776	0.0338384
DIAPH3	0.835242	9.66531e-16
UTP23	0.834952	3.44033e-08
MTHFD2	0.834131	4.4589e-37
ZBED6	0.833124	1.77433e-07
FBLL1	0.833115	0.0190096
WDR76	0.832766	3.9739e-10
DTL	0.832612	1.11807e-25
PMEPA1	0.831819	0.000103771
OTUD7B	0.830664	5.65629e-21
ZFP36L1	0.829658	9.83442e-13
GFPT1	0.828679	1.77828e-19
NR4A2	0.827336	0.0058587
ZC3H6	0.826041	0.00392014
DCAF4L1	0.825069	0.0184074
DUSP16	0.821851	4.89167e-21
SNAI2	0.821291	8.2518e-14
RICTOR	0.821114	2.10712e-08
ZEB2	0.82094	7.93495e-10
SPAG9	0.818672	6.58803e-40
OSER1	0.813543	3.75828e-11
CSNK1E	0.811358	3.13731e-08
MIS12	0.810538	3.18498e-12
ATF4	0.809341	3.67174e-42
ULBP1	0.807418	0.0177825
LOC389765	0.806047	0.0234818
SLC35G2	0.805845	1.73863e-06
ZNF264	0.805589	1.02428e-05
TNFAIP3	0.802798	6.27598e-05
NACA4P	0.802359	0.0330287
ZNF551	0.802144	1.04241e-06
RIPK2	0.798156	8.35993e-08
CAB39L	0.797992	0.0241609
ZNF675	0.796907	0.00530227
ZNF165	0.79369	0.00307799
ZNF34	0.792949	0.0030884
ZNF460	0.791019	0.0417516
CACNB4	0.790578	0.000397684
FAM214A	0.789691	0.000289487
ZNF134	0.786445	1.13566e-07
MFSD2A	0.786406	2.47491e-05
ACYP2	0.785908	0.0440866
SOCS4	0.785772	3.27921e-11
BMP2	0.785296	0.00843524
SPRY2	0.782265	7.03562e-06
TMOD1	0.781283	3.76056e-05
TRIB3	0.780133	8.49824e-10
ZNF227	0.77912	7.2453e-07
APC2	0.778395	0.00452301
TTC32	0.777197	0.0280399
ZNF654	0.777082	1.12637e-05
ZFAND3	0.776645	5.3753e-16
MSH4	0.77452	0.0333198
RNF44	0.773495	1.91013e-14
XRCC4	0.773361	0.00698165
JUND	0.772844	1.3082e-19
HSPA13	0.772613	5.01754e-18
LIN9	0.771055	0.000264479
ARFGEF3	0.770883	2.39075e-07
CIR1	0.765726	6.25015e-08
MOAP1	0.764524	6.61774e-09
CHMP1B	0.764263	8.11955e-10
CCN1	0.763069	6.31334e-11
ADPRM	0.761447	0.0208888
RAB5A	0.761075	1.50719e-09
GOLGB1	0.760732	9.16562e-20
ZNF776	0.759292	2.74672e-06
RSL24D1	0.759188	1.42916e-11
TES	0.758861	8.175e-15
CCT6P3	0.758643	0.0284964
SMN2	0.758437	0.0130461
TAB2	0.756902	5.0259e-14
KCND1	0.75679	0.00599472
WDR45	0.756353	6.68039e-12
FOXJ3	0.755082	6.35336e-16
LOC100129917	0.753902	3.8179e-06
LIN52	0.753044	2.19062e-09
LRATD2	0.752936	1.52903e-11
SEC22B	0.752487	0.019723
CHD2	0.751864	1.54774e-24
HBEGF	0.751433	2.67762e-05
AKIRIN2	0.751318	5.13027e-18
MXD1	0.750375	1.96505e-07
FBXL19-AS1	0.750104	3.91254e-09
SAMD4A	0.749003	3.02688e-06
RELB	0.747037	0.00245034
DNAJB4	0.746804	0.000450513
UPP1	0.745451	1.61483e-05
ARID5B	0.744599	3.00079e-07
TARS1	0.744186	1.77767e-35
EMP3	0.744012	0.00122494
UNG	0.742764	8.55207e-22
AFF4	0.742308	8.76136e-21
UBALD2	0.739894	1.17656e-12
RNF122	0.739791	0.000212681
EIF1	0.738579	5.85354e-39
PANK2	0.737825	9.98076e-13
ERO1B	0.736514	1.8847e-07
NR4A1	0.734821	2.03202e-06
HASPIN	0.734329	1.57048e-11
KRT8	0.734165	0.00855603
CTNNAL1	0.734081	0.000157151
NUP50-DT	0.733856	0.0146543
NLGN3	0.733521	0.0289797
SINHCAF	0.732816	6.2492e-12
FRS2	0.732517	2.76798e-07
RBM33	0.732089	5.29549e-27
SNHG3	0.731694	1.76084e-20
SNX16	0.731185	0.0415504
ADNP	0.72896	1.91973e-24
ATXN7	0.727542	1.12343e-09
XBP1	0.726796	1.47484e-28
SLCO5A1	0.726542	0.000146568
DNAJB6	0.726515	4.60321e-18
CBLL1	0.726087	8.57526e-11
EPC1	0.725732	1.22515e-08
ZDBF2	0.723429	3.14839e-08
FBXO32	0.722179	0.00885513
MKRN3	0.722087	0.00948736
RHOB	0.720093	3.16794e-20
SNORD74	0.718512	0.0421402
TBC1D15	0.717586	2.02296e-08
MIR4458HG	0.716542	0.0479944
GARS1	0.715906	1.0519e-25
ZNF764	0.715833	2.34722e-08
RBAK	0.713982	9.39266e-09
SNHG10	0.713232	2.15241e-05
H2BC5	0.711326	0.00423166
ARL5B	0.711314	0.000506216
INA	0.711314	1.94239e-06
KLHL28	0.710335	0.00587616
ATAD2	0.70933	8.03999e-17
TRIM21	0.708726	0.0018877
NR2C2	0.706574	3.38446e-13
ZNF17	0.704951	0.00626753
SELENOK	0.704143	4.92351e-12
FNIP1	0.702737	1.78801e-08
RIOK3	0.70239	1.71333e-13
KDM6B	0.701437	1.36175e-12
PYROXD1	0.701418	0.00188596
HDX	0.701367	0.0116704
IRGQ	0.701274	1.31437e-12
SMN1	0.700885	0.0487478
THAP9	0.699275	0.00554962
SNHG1	0.698814	3.2446e-16
HECA	0.698598	2.53264e-07
USP53	0.697597	1.70659e-06
FBXW7	0.697588	1.73208e-09
CCDC186	0.696846	1.11772e-06
ANKRD12	0.694395	4.68151e-05
CDC45	0.694101	9.84779e-22
PVR	0.693172	6.00728e-18
CCNB1IP1	0.692509	3.61578e-13
ZSWIM9	0.691153	0.000194714
RPL21	0.691109	0.00254344
FAM53C	0.690843	4.036e-20
ATXN1-AS1	0.690759	0.0177242
SLU7	0.690673	4.08306e-17
CCNE2	0.690534	0.000177123
CDT1	0.68899	1.42235e-19
TCEAL9	0.688846	2.70634e-11
TMF1	0.688449	1.42096e-09
SLC38A2	0.687748	4.19761e-14
SLC7A5P2	0.687728	0.0176004
RAB39B	0.687503	0.000582641
TMPO-AS1	0.687473	0.0284265
HES4	0.686586	0.000306999
ZNF226	0.686296	0.000314604
SUZ12	0.685942	1.39423e-09
WAC	0.684978	2.47158e-26
ZNF721	0.684566	7.12243e-08
GOLGA4	0.683976	5.26057e-15
CCNL1	0.68333	6.97881e-15
EEF1A2	0.682856	3.71218e-14
ZNF112	0.682651	0.0151499
RBM48	0.68221	2.12383e-05
PEA15	0.681046	1.97681e-19
DIS3	0.680038	8.61264e-06
COQ10B	0.67988	0.000308114
TMSB4X	0.678993	0.00661704
USP1	0.677722	5.94333e-05
ELF1	0.676949	1.7869e-07
NHSL1	0.67622	4.65861e-06
HRK	0.676005	0.000162327
RASGEF1B	0.673997	0.00894744
SIAH1	0.673658	6.87603e-05
STX5	0.673376	1.9912e-12
PHLDA2	0.672486	0.0242392
PRPF38B	0.671141	1.92555e-22
CDKN2AIP	0.669551	6.86175e-08
TWNK	0.669528	4.5036e-16
TBC1D9	0.668904	4.66549e-08
SARS1	0.668717	8.40823e-28
TCTE3	0.667797	0.034214
PGM2L1	0.667547	0.00236904
CDC25A	0.667473	9.06661e-25
DYRK1A	0.66712	1.48727e-12
TRIM5	0.664915	0.000229868
CTDSPL2	0.664576	9.31037e-07
LRCH2	0.664335	0.000362978
ZNF850	0.663692	0.00615178
CDC6	0.661752	2.13072e-17
SAT1	0.661344	1.32968e-06
VPS37B	0.66016	1.58055e-11
JAK1	0.660098	1.03441e-19
OVGP1	0.659184	0.000622521
MEF2D	0.65881	6.99813e-11
BOD1L1	0.658361	6.36704e-14
RAB9A	0.658341	1.48672e-05
KHDC4	0.658035	9.47281e-20
ETV3	0.657877	2.01729e-11
ANXA1	0.656934	0.0300584
IRS2	0.656725	9.55646e-05
THAP10	0.656658	0.0085966
MARCHF7	0.656343	0.00401433
CRABP2	0.656187	0.000217308
ADNP2	0.655258	1.42986e-08
ZNF624	0.655077	0.0376864
ZNF791	0.65494	8.25863e-08
ZBTB34	0.654342	1.142e-07
KIAA0355	0.65426	1.66669e-07
ZNF697	0.651998	4.79671e-05
ZNF100	0.651514	0.0207906
ATXN1	0.651075	0.000272581
NKRF	0.648919	1.65808e-15
PPP1R15B	0.648818	2.25476e-17
PELI1	0.648619	6.15627e-06
ZNF211	0.64817	0.00024455
USP16	0.646171	0.000162666
RSRC2	0.645895	1.02813e-15
FAM76B	0.64568	0.000249181
ZNF175	0.645484	0.00079173
IKZF5	0.644419	7.78268e-08
ZNF711	0.644312	8.09675e-08
UBBP4	0.644193	0.0479664
LTN1	0.643391	6.85441e-06
PGM3	0.642767	4.49852e-12
NOCT	0.642482	3.24114e-05
PIK3C3	0.642429	5.98283e-06
ZSCAN16	0.642415	0.012817
ZNF451	0.642114	1.91684e-06
ZBED3	0.640338	1.44088e-06
C2orf49	0.640171	1.39104e-06
ASNS	0.640062	0.000746478
OBI1	0.639778	1.57017e-08
SDE2	0.63864	3.50494e-13
GTF3C4	0.638285	1.66052e-18
ZMYM5	0.638202	0.00694599
RNF6	0.637791	3.40066e-08
CHAF1A	0.637551	1.26457e-19
ATAD5	0.636519	8.377e-07
GYPC	0.63621	0.036573
REST	0.635506	2.60259e-08
H1-0	0.635146	2.00358e-20
TERF2IP	0.633702	2.93366e-13
RC3H1	0.633453	8.3688e-07
ZNF473	0.632998	1.53587e-08
KCNJ14	0.632803	0.00962821
EIF1B	0.632006	4.64667e-09
LOC441155	0.631733	0.000684617
KIAA1586	0.631268	0.0074634
ZNFX1	0.630721	1.45349e-07
NFKBIA	0.630421	8.92639e-06
IER2	0.62966	1.76573e-08
NFKBIL1	0.628875	6.48366e-06
CCNT1	0.628537	2.20966e-12
RBM39	0.627095	8.5798e-18
TIPIN	0.626023	2.73443e-07
MED13	0.624937	8.85917e-11
ZNF749	0.624418	0.00169579
NUDT19	0.62334	3.42149e-05
XRCC2	0.622739	2.82919e-12
MIR22HG	0.622072	0.0110909
HYOU1	0.621912	5.30605e-19
PAX3	0.621286	0.000922393
ARMCX3	0.621244	3.63355e-10
NMD3	0.620855	9.16299e-11
FOXN2	0.620705	0.0024494
SLC38A1	0.619508	1.65294e-20
RCAN1	0.618468	1.38347e-08
TBCEL	0.6184	0.000333571
TOR1AIP2	0.617249	2.68218e-16
PXDC1	0.617107	0.0396459
NFATC1	0.616774	0.000117621
MAP1LC3B	0.616212	5.04683e-08
CASP3	0.615919	2.77467e-07
GZF1	0.615733	7.81032e-07
SLC3A2	0.615193	2.07457e-18
DNAJC3	0.615037	1.03321e-11
PUM1	0.614734	7.20944e-21
SEC24A	0.614348	1.47128e-08
EPC2	0.614327	4.39054e-07
LGALS3BP	0.612761	1.095e-09
UTP25	0.611872	1.22495e-12
ZNF800	0.611769	0.0041873
TRAF6	0.611718	2.16248e-05
ZNF566	0.611391	0.016228
SELENOS	0.611323	1.42337e-12
ORC6	0.611262	8.3537e-12
C16orf72	0.61104	3.88077e-09
ZNF805	0.610043	0.0111838
ZRANB1	0.610022	3.00187e-09
EAF1	0.60937	4.02896e-10
KDM7A	0.608616	8.57477e-07
NCOA7	0.607504	6.75186e-05
ZNF14	0.606564	0.0121272
SAV1	0.606217	1.3578e-07
MASTL	0.606121	4.2171e-09
LZTFL1	0.605173	6.2939e-05
RB1CC1	0.605142	4.61825e-08
MANF	0.604799	1.65002e-17
ZBTB11	0.6039	6.70474e-08
TAF4B	0.60383	4.91632e-08
CERT1	0.603066	1.63318e-06
PARD6B	0.602896	0.0303102
NRIP1	0.602128	0.000374345
VLDLR	0.60191	0.0213696
GINS3	0.60138	1.33073e-09
ANKRD17	0.60094	2.67881e-18
BRAF	0.600746	9.21949e-08
SPTY2D1	0.600429	2.19277e-09
RLIM	0.600131	2.18501e-15
GPATCH8	0.599535	2.53726e-18
KIAA2026	0.59888	0.00412516
CENPC	0.598098	9.49575e-05
PIP5K1A	0.598052	3.80771e-19
RBBP6	0.59804	5.32759e-13
RORA	0.597571	0.0242373
NUFIP2	0.597345	1.90649e-14
JMY	0.596262	1.53012e-06
GPATCH11	0.594804	1.06525e-06
FJX1	0.59457	8.23668e-05
N4BP2	0.59331	0.000900379
FBXO48	0.593176	0.0245971
PPIL4	0.592726	1.82526e-08
THUMPD1	0.592575	1.65297e-07
MYBL2	0.591057	2.07701e-19
SHCBP1	0.591012	2.95194e-09
FOXD3	0.589867	0.0111178
NIPAL1	0.58984	0.042665
SP1	0.589506	6.33811e-15
LRCH1	0.588873	0.000465736
SYF2	0.588801	4.22186e-07
C9orf72	0.588569	0.0154418
MRPS31P5	0.587832	0.00321037
ZSWIM4	0.58767	0.0110054
DDR2	0.58726	1.3702e-07
MCM10	0.585436	3.2122e-16
ZNF143	0.58498	1.39271e-05
WEE1	0.584036	5.02425e-08
PCNA	0.583838	3.17992e-12
ATRX	0.583239	3.80709e-08
HOXB2	0.582855	0.000801056
SMC5	0.58267	1.11706e-07
RNF169	0.582329	2.10231e-09
CSNK1G1	0.581933	1.34941e-06
RUNDC1	0.581657	1.09888e-07
GNL2	0.581378	1.62506e-17
OXR1	0.579886	0.000168749
ASH1L	0.579863	4.48834e-13
ZNF773	0.579298	0.0167139
AAK1	0.579129	9.45476e-08
TBC1D23	0.579122	7.0633e-05
CEBPZ	0.578992	0.000526335
RAPGEF2	0.578347	1.58489e-07
CCDC59	0.578181	1.69188e-06
DNAJB5	0.578096	0.00530148
ZNF12	0.577157	1.58411e-05
DDX21	0.57679	2.25004e-20
FAM133DP	0.57614	0.00932382
FAM43A	0.575223	0.0485346
ZFYVE1	0.575124	0.000410998
SKA2	0.57489	5.25142e-08
R3HCC1L	0.574312	9.87499e-07
THUMPD3-AS1	0.574248	0.000639759
NUAK1	0.574184	0.00079784
B3GNT5	0.574111	0.0153986
ZNF644	0.574027	3.34686e-06
FAM126B	0.57268	0.000243398
ZCCHC7	0.572598	3.32539e-05
XRN1	0.572532	1.33514e-05
JMJD6	0.572027	2.56601e-10
ZSWIM6	0.57179	3.26929e-06
TANK	0.571742	0.00109637
BTF3L4	0.570104	0.000537419
ZFP36L2	0.569788	2.61548e-08
HEG1	0.56977	1.48259e-05
STK35	0.56956	9.11555e-11
PABPC4L	0.568785	0.00584723
HIVEP2	0.5686	3.98605e-06
EXOC8	0.568288	1.00158e-09
TRPS1	0.568187	0.00100136
CENPN	0.567753	1.18068e-08
PHF21B	0.566488	0.000614067
CCDC50	0.565457	8.07798e-06
FBXO28	0.565341	2.3003e-08
RSF1	0.565299	1.53029e-07
GPATCH2	0.564884	5.49955e-05
TSTD2	0.564727	3.2899e-06
GNG12	0.564215	2.3255e-06
PRSS23	0.563719	0.000406058
COPG1	0.563385	6.50102e-16
BHLHE40	0.563126	0.000312556
HSP90B1	0.562943	1.76197e-24
GATAD2B	0.562521	7.02031e-13
AEBP2	0.56177	1.55147e-05
PTPRM	0.561121	0.0111897
CCDC9	0.560258	1.39613e-05
MTHFD1L	0.560221	1.1041e-14
RHOQ	0.560131	1.97402e-06
ZNF23	0.559906	3.29414e-05
FBXO45	0.559897	3.4794e-05
MED1	0.559764	5.90536e-16
RWDD2A	0.559708	0.010164
UBE2W	0.559317	0.00676261
RNMT	0.558876	1.8526e-06
DDIAS	0.558359	0.000104394
BBC3	0.558057	0.00160393
KLHL11	0.557429	1.30457e-06
ZNF621	0.557372	1.93354e-08
CRKL	0.557299	8.42194e-18
YRDC	0.5569	3.33014e-08
SLC1A4	0.556709	3.1479e-06
GTF2B	0.556475	1.94045e-06
SRSF11	0.556274	7.92838e-17
PIAS1	0.555986	1.08814e-06
SUZ12P1	0.553825	0.00340748
ZNF420	0.553357	0.00472288
MAP4K3	0.553262	0.000923084
ESF1	0.55282	2.6533e-06
DCAF10	0.552219	2.35421e-06
ZC3H11A	0.552056	2.6929e-15
CHIC2	0.551389	0.00374049
THAP5	0.551194	0.00243752
ANKRD49	0.551018	0.00431773
EMSY	0.550981	3.042e-06
BAG3	0.550965	3.5775e-11
SOGA3	0.550926	0.00530541
DNAJB11	0.550045	5.96624e-13
ZNF585B	0.54965	0.0024143
CLIC4	0.549517	2.28272e-09
ZFAS1	0.549082	3.83151e-07
EIF3D	0.548727	1.88728e-17
H1-2	0.547176	0.000714657
PITPNB	0.547075	1.24453e-10
NAF1	0.546394	2.98706e-06
ZNF267	0.546158	0.000734928
CARS1	0.546155	2.38201e-12
ZNF830	0.546149	0.000142504
CEP97	0.545998	4.17247e-05
CCDC28A	0.545773	0.000500816
BAG5	0.545508	8.24815e-09
PPP2R2A	0.544257	1.7862e-08
BTG2	0.543463	3.78567e-05
ZC3HAV1	0.543427	2.50541e-09
ARID2	0.542199	5.1517e-06
LIN28B	0.541987	1.45406e-08
RAD18	0.54144	7.48141e-06
DUSP3	0.54083	2.85013e-14
SON	0.540707	1.67348e-22
AHI1	0.540471	0.000174259
SDCBP	0.540399	1.04186e-08
C18orf25	0.539598	1.06014e-05
SKIL	0.53954	0.000486714
NKIRAS1	0.538423	0.0265837
BRIX1	0.538275	1.54349e-07
ZNF317	0.538207	6.53909e-07
TNKS	0.538052	8.47255e-07
ZNF394	0.537956	0.000460823
ARID4B	0.537316	1.47314e-08
TPT1	0.537268	1.14168e-15
CDK2AP2	0.536547	6.21237e-06
ZNF416	0.536378	0.0424821
RFX3	0.53604	0.0369852
LINS1	0.535926	0.000382418
SETD7	0.534848	1.92325e-10
HAT1	0.532723	0.0303182
N4BP2L2	0.532166	3.8203e-05
ELK4	0.532153	4.82331e-06
WDR26	0.53192	5.09609e-15
DCUN1D3	0.531878	0.013036
KDM6A	0.531591	5.78277e-08
RPGR	0.531175	0.00257426
BICRAL	0.530904	0.0283506
EIF2S1	0.529831	9.95326e-09
SLC30A7	0.529147	0.000129406
STAG2	0.52803	9.44514e-09
LONP1	0.527962	2.08681e-11
TP53INP1	0.527814	0.0113336
POLK	0.527119	0.00356775
RSBN1	0.526796	0.000313259
SLC7A1	0.526432	8.16219e-15
VPS4B	0.526312	0.000543833
ZNF212	0.526202	5.23511e-06
SENP5	0.52614	2.53239e-05
GCC1	0.525668	1.69047e-06
PHC3	0.525658	2.14319e-05
SEC24B	0.52556	9.93223e-07
BCAT1	0.525521	3.53023e-06
HK2	0.52538	1.80404e-09
CLK4	0.524185	0.000995951
DEK	0.524174	0.000565678
SCYL2	0.524021	1.54166e-05
SULF1	0.523798	0.0235274
MSL2	0.523394	3.8108e-05
IP6K2	0.523207	1.22974e-10
BRPF1	0.523038	1.80476e-09
YTHDC1	0.522686	1.45735e-10
ZNF200	0.522554	0.000429762
AP3B1	0.522053	1.36349e-05
STC2	0.522019	1.14813e-11
PI4K2A	0.521951	1.25991e-06
DDX3X	0.521857	1.07877e-15
DNTTIP2	0.521764	0.00424228
OTUD6B-AS1	0.521688	0.00217095
CLK3	0.52168	1.262e-06
CDK17	0.52154	0.00082031
CRCP	0.521477	9.47743e-07
KMT2A	0.521462	7.67781e-09
NEAT1	0.521327	1.15114e-08
KANSL1	0.521021	1.01746e-09
SMNDC1	0.520667	1.98792e-07
ZFAND5	0.520459	1.51455e-08
PTPN9	0.520404	8.33752e-07
EXOSC9	0.520167	3.9933e-08
FNBP4	0.519993	1.16291e-12
CCDC174	0.519591	4.75342e-05
ANAPC10	0.518889	0.00917029
TOPBP1	0.518721	2.49723e-08
HEY1	0.518536	7.56462e-15
ALDH1L2	0.51824	3.19718e-07
ARHGAP5	0.517497	9.33841e-05
USP36	0.517349	5.67242e-14
USP37	0.517201	1.25823e-05
RPP14	0.517053	0.000645695
NPAT	0.516599	0.0439676
PTBP2	0.516212	0.000877152
VCPIP1	0.515848	0.000195519
HAUS3	0.515579	0.00182334
DLEU2	0.514874	0.0179035
ZNF550	0.514746	0.00963306
MAP1LC3B2	0.514687	0.000510071
EEF2	0.513646	1.06416e-16
GOLPH3	0.513579	6.60793e-07
CRY1	0.513206	1.22041e-06
GGNBP2	0.513011	1.01783e-07
PCBP1-AS1	0.512654	0.0281071
WBP4	0.512356	0.000968537
NFXL1	0.511317	2.94819e-05
SASS6	0.51131	0.000545709
RPS28	0.511263	0.00135335
NAA16	0.510904	0.000414481
CCNT2	0.510854	0.000138828
ZNF766	0.510598	0.00967466
DENND4A	0.510275	0.00051808
C12orf4	0.510113	0.0235799
FAM160B1	0.509946	0.0012632
CNST	0.509601	0.00062502
RNF11	0.508905	6.61503e-05
LOC100130744	0.508737	0.0269532
DDX20	0.508715	3.66508e-06
ZNF281	0.508353	2.99157e-07
PDE10A	0.508198	0.0463266
SSH2	0.508139	5.91896e-06
NFE2L2	0.50811	1.98716e-06
THG1L	0.508005	0.000616417
RBBP8	0.507675	1.9331e-06
RIF1	0.507634	5.89649e-06
TAF8	0.507069	9.07483e-07
ZC3H11B	0.507065	0.00489889
PNN	0.506589	6.88994e-16
SNHG16	0.504677	1.55748e-09
ZNF628	0.504152	0.00322124
AKAP8L	0.50414	2.59765e-11
ALG2	0.503613	1.53608e-05
ARNTL	0.503268	0.0107014
VEZF1	0.503188	9.09448e-08
ATF2	0.502945	3.71942e-05
BDP1	0.502562	6.79227e-07
E2F2	0.501622	4.71634e-06
PLK4	0.501524	6.31412e-05
TERF2	0.501458	2.49385e-07
ZSCAN9	0.501132	0.00526855
NFAT5	0.501052	1.72697e-05
RASEF	0.500876	0.000143244
ZNF16	0.500838	0.0273779
TXNDC9	0.500514	0.00558475
SBDSP1	0.500268	0.000121491
TEX14	0.500103	0.0164647
CDC5L	0.4998	2.30811e-13
GNA13	0.499744	3.56469e-05
TIGD1	0.499677	0.00266224
MYC	0.499486	1.52336e-11
DHX36	0.499363	9.63497e-06
TRIM23	0.49933	0.0048279
BCLAF1	0.499052	2.90995e-10
KLF10	0.498877	0.000176663
CHMP2B	0.498648	4.69973e-05
CCDC82	0.498634	0.00986834
TBP	0.49836	1.48354e-05
KIAA0895	0.498094	0.00218765
EBF4	0.497972	0.0278292
CENPU	0.497856	1.07342e-05
ZNF26	0.497536	0.0266175
LATS1	0.497467	5.29502e-07
CHUK	0.497194	3.16074e-08
OSBP	0.497177	6.87017e-10
ZNF585A	0.496765	0.0106459
PRDM2	0.49628	2.99254e-08
ZNF653	0.496074	0.018918
PML	0.49603	7.73071e-06
TTBK2	0.495837	0.000147913
LSM12	0.49509	0.00528271
SH3PXD2B	-0.495035	1.27205e-05
ZDHHC24	-0.495622	0.00172452
SPTBN2	-0.495872	6.84656e-08
STK32C	-0.495896	0.00108997
SUMF2	-0.496086	1.17558e-09
DNASE2	-0.496207	0.000167222
UBTD1	-0.496221	0.0179036
TMEM87B	-0.497223	0.0402828
ITGA6	-0.497224	0.00113736
P3H3	-0.498199	5.4537e-06
FAM104B	-0.498225	0.00984332
ZCCHC24	-0.498283	0.00201015
RABEP2	-0.498426	0.0145336
GAL	-0.498523	1.03181e-07
PIGM	-0.499256	4.42148e-05
PANX2	-0.499335	0.0119587
PGAP2	-0.499676	0.000959255
UBL4A	-0.499916	1.39302e-06
PPM1H	-0.500355	0.00652393
TPP1	-0.500525	7.02572e-09
TDRKH	-0.500953	0.000954804
TARBP1	-0.502607	5.85569e-06
FUT8	-0.503042	0.000622401
POMGNT2	-0.50322	0.000122702
IL10RB	-0.503258	0.00234774
ALDH4A1	-0.503268	0.00266357
MBOAT2	-0.505322	8.59949e-05
CHDH	-0.505347	0.000981344
PRPF40B	-0.505526	0.0438996
CLPTM1	-0.505635	8.67798e-09
SDC3	-0.505697	7.61193e-05
CHMP6	-0.506005	0.000907647
TPCN1	-0.506471	6.10277e-05
NAGPA	-0.507159	0.00290687
SLIT2	-0.507377	5.61733e-16
SPTB	-0.507568	0.0398418
TBX1	-0.507858	1.15938e-05
SIVA1	-0.507861	1.88189e-05
FLNB	-0.507877	1.46182e-10
UBE2D4	-0.508062	0.00954408
CNPY3	-0.508454	4.55609e-05
SMPD1	-0.508639	0.0085214
ITGA8	-0.508679	0.00746377
SLC25A30	-0.508772	0.0006325
ANO5	-0.508959	0.00676877
LINC01234	-0.509571	0.0233926
TLCD2	-0.509931	0.0467375
TPCN2	-0.511193	0.000305475
SCO2	-0.511425	0.0006082
SCAMP5	-0.51167	0.00320335
LRP4	-0.512169	9.89909e-05
ZKSCAN3	-0.512181	0.0246393
FGFR4	-0.512195	5.69659e-05
CACFD1	-0.512262	0.0160188
ELOVL1	-0.512444	2.43651e-05
TIRAP	-0.512651	0.0279783
FGFBP3	-0.512809	0.0439252
OSR2	-0.513555	0.0193395
SWI5	-0.513702	0.00313987
ALPL	-0.513816	0.0434182
ULBP3	-0.514187	0.00358503
NCEH1	-0.514346	0.0355095
POMGNT1	-0.514616	2.39508e-06
TCTA	-0.514675	0.000274446
LIPA	-0.514732	7.50099e-08
VWA1	-0.514877	0.00250556
PIK3CD	-0.514884	0.0429722
BIVM	-0.515058	0.0408933
UNKL	-0.515095	1.01941e-05
TMEM104	-0.515169	7.98957e-06
CCDC8	-0.516414	1.04123e-05
NAGA	-0.516455	1.00247e-06
GRN	-0.516805	6.44059e-09
CD9	-0.516824	0.00036294
BCL9L	-0.517742	0.00118444
TMEM63A	-0.51788	4.53531e-05
PXYLP1	-0.5184	0.00327604
ALDOC	-0.518459	0.00602912
ATP8A1	-0.518807	0.0101437
KANK2	-0.519026	5.68702e-05
GAD1	-0.519802	0.0210424
LAMA5	-0.519938	1.5016e-06
ASAH1	-0.520096	0.000443875
TENM1	-0.520404	0.0354817
SYBU	-0.521216	0.0123762
HLX	-0.521699	0.00983621
SRD5A3	-0.521799	0.000194371
TMEM175	-0.521831	0.000791591
CHCHD5	-0.522105	0.0380881
S1PR3	-0.523855	0.014393
NOXA1	-0.524648	0.0496037
KIFC2	-0.524958	5.38676e-05
SLC25A1	-0.525504	5.74684e-09
TMEM161A	-0.525504	1.36028e-05
ZDHHC22	-0.525538	0.0188573
LRIG2	-0.525655	7.26564e-05
AMDHD2	-0.526045	0.000142465
TMEM250	-0.526057	3.13383e-08
TM2D2	-0.526277	0.000137767
GPR157	-0.526558	0.00715379
COL25A1	-0.526697	0.0105051
PHLDA3	-0.52728	0.00193983
PDK3	-0.527355	0.00088012
GOLGA2P5	-0.5274	0.0440847
ABHD11	-0.527495	0.00621279
DIXDC1	-0.527681	0.00865453
DHRS13	-0.527864	0.0011991
NDUFAF8	-0.527941	4.75296e-06
SMIM10	-0.528295	0.0441793
PIMREG	-0.528355	0.000104242
SLC37A4	-0.528595	1.47935e-07
LRFN4	-0.528727	0.000244614
HILPDA	-0.528992	0.00304316
PAFAH1B3	-0.529173	6.47687e-05
PCED1A	-0.529561	7.08826e-06
ACAP3	-0.529608	2.16277e-06
RETREG2	-0.529649	9.08282e-07
TM7SF2	-0.53019	0.00127953
EBP	-0.530598	1.95254e-08
FAAP100	-0.530684	8.5443e-08
HOXB4	-0.531638	0.00658609
SPTBN1	-0.53175	3.80468e-11
RIMKLA	-0.532231	0.0246625
REEP6	-0.532565	0.00683277
SNN	-0.533095	0.00384797
POU3F2	-0.533388	0.00396474
FAM229B	-0.533506	0.0209618
ADAMTS2	-0.53416	0.0121705
PNPLA6	-0.534434	7.26997e-06
ACTR5	-0.534584	0.00260902
PIGV	-0.534688	0.0250726
PAQR8	-0.535247	0.0410873
ABHD15	-0.535253	0.00783772
SLC5A6	-0.535308	1.42054e-10
C1orf74	-0.536669	0.0155608
TMEM14A	-0.537324	0.0110154
GALNS	-0.538084	0.000512091
LOC155060	-0.538285	0.0149491
RNFT1	-0.538714	0.0191906
SLC25A35	-0.539095	0.0263255
CADM1	-0.539234	2.16247e-08
NRP1	-0.539521	0.000213145
CHID1	-0.539535	1.92946e-07
ALG1	-0.540176	1.07758e-05
PGGHG	-0.540952	0.000362557
TNK2	-0.541414	0.00010584
NR2F1	-0.542137	1.18593e-07
SLC39A11	-0.542858	0.00364591
CYBC1	-0.54363	3.05046e-05
TMEM60	-0.54412	0.0311872
SIRT3	-0.54524	0.00186422
SCRN2	-0.545949	0.00155423
GNPTAB	-0.547088	7.10041e-05
ST6GAL1	-0.547227	0.0209367
DOP1B	-0.547582	0.00273325
IL17RA	-0.547864	8.53566e-07
IRS1	-0.548008	0.0347889
XKR8	-0.548108	0.000137112
ICAM5	-0.548215	0.00332863
GALNT10	-0.548575	0.00115099
XXYLT1	-0.548838	8.81468e-05
PLBD2	-0.549746	9.05342e-09
FKBP7	-0.549964	0.0195022
ERGIC1	-0.550356	1.87677e-08
ESPNL	-0.550981	0.0448453
SLC17A5	-0.551496	0.00181905
CASP6	-0.551612	0.00510001
FAM171A2	-0.551613	1.26804e-05
NBEAL2	-0.551939	1.14965e-09
ABCA7	-0.552118	2.39677e-05
LARS2	-0.5523	7.65451e-10
TSPAN31	-0.552578	0.00323006
LRP1	-0.552809	9.17775e-05
LMAN2L	-0.554406	1.69286e-05
COCH	-0.555307	2.88637e-06
TPPP	-0.555334	0.0297885
JOSD2	-0.555426	0.0162386
SEMA7A	-0.556281	0.0288315
POR	-0.557395	2.96738e-08
MRNIP	-0.557427	0.000181564
HEMK1	-0.557442	7.42764e-06
CERS4	-0.55776	0.0459031
CTSH	-0.557941	2.39704e-05
EPHA8	-0.557949	0.017599
CCDC85B	-0.558365	9.4811e-05
JRK	-0.558949	3.40153e-09
CDPF1	-0.559233	0.0111693
CENPX	-0.559295	4.67865e-08
UTRN	-0.560242	1.38468e-05
SSBP2	-0.560278	0.0354753
GET1	-0.560669	0.0168189
PINK1-AS	-0.560819	0.00162515
NSG1	-0.561202	0.040483
SLC2A6	-0.561616	0.00157976
CELSR1	-0.563061	2.90556e-06
MARVELD1	-0.563074	1.30443e-06
COL18A1	-0.563228	1.5391e-06
ARL6IP5	-0.563326	1.13772e-06
MYL5	-0.56345	0.0236377
ITGA3	-0.564214	0.00717721
AGPAT2	-0.564273	5.62e-06
MCOLN3	-0.565382	0.0325616
ATP5MC1	-0.565404	1.25697e-10
PAG1	-0.565525	0.000411038
LAMB1	-0.566705	8.81608e-09
PPP2R2C	-0.567004	0.0152917
HAP1	-0.567144	0.000219395
RTL8B	-0.568068	8.21133e-05
TOR3A	-0.568452	5.80343e-08
IL17RB	-0.568628	0.0196233
TUBB4A	-0.568907	0.000913563
SLC35B2	-0.569881	2.03431e-07
PRRT3	-0.571093	0.0450788
FZD5	-0.571303	0.000644948
PDE4A	-0.572234	0.0139578
LAMTOR4	-0.573631	3.55888e-07
FBLN5	-0.574375	0.0117582
ADAMTS9	-0.57502	0.0241682
NID2	-0.5754	0.000146769
COL4A6	-0.575489	0.00145871
HOXB13	-0.575636	0.00120156
COL6A1	-0.575828	5.46653e-09
SYNGR2	-0.577017	1.04777e-08
SLC44A1	-0.577451	9.14444e-06
TSPAN7	-0.579074	0.000531425
FBN2	-0.579462	1.70232e-08
TAZ	-0.579707	7.70444e-07
SLC38A10	-0.580124	8.8295e-09
GPRC5B	-0.580328	0.000381327
PTPRU	-0.580447	3.0406e-11
SPATC1L	-0.581187	0.000873741
TMEM25	-0.582006	0.0029182
NICN1	-0.582223	0.0141219
CSAD	-0.582279	0.00314597
HYAL2	-0.582863	2.529e-06
LHX4	-0.5829	0.0335799
ATG16L2	-0.582975	0.00867577
TSPAN4	-0.584038	0.0063087
ITGA4	-0.584158	0.00973246
B4GALT7	-0.584587	2.51537e-05
ORAI1	-0.58483	0.000966836
MRM1	-0.585306	0.00278982
ARHGEF39	-0.585524	4.36021e-07
PON2	-0.585687	0.000315236
ADGRB2	-0.585733	8.71385e-06
PMS2P1	-0.586404	0.022557
CTSF	-0.587309	0.0014969
AGAP2-AS1	-0.587564	0.0324437
HSDL1	-0.587759	2.05077e-05
IL11RA	-0.589006	0.0287028
DIPK2A	-0.589486	0.00126028
GHDC	-0.589583	7.43491e-05
RETSAT	-0.589752	7.53258e-08
HOXB8	-0.589818	1.11003e-05
NYNRIN	-0.590234	0.00509265
ZDHHC11B	-0.5904	0.0313889
GLB1	-0.590536	5.45639e-07
SLC5A3	-0.590642	1.16913e-05
WFS1	-0.59171	1.48169e-07
PBXIP1	-0.592433	0.000329334
CCDC183-AS1	-0.592903	0.0131757
GAA	-0.593393	1.74747e-10
AMER1	-0.594111	5.3964e-06
SCN5A	-0.59447	0.0112599
HOXA6	-0.594678	0.000292472
PLAT	-0.596149	0.00384551
ATP6V0E2-AS1	-0.596272	0.00567809
CLN6	-0.596387	2.67655e-10
ASB16-AS1	-0.598697	0.000418334
SLC36A1	-0.599262	1.79403e-06
ATP2B4	-0.600175	6.53181e-08
SLC7A8	-0.600517	0.00230479
MGC12916	-0.600645	0.0316809
SERPINH1	-0.601617	8.96544e-10
PRRT4	-0.601668	0.0162562
SLC19A1	-0.602459	1.29728e-09
RFT1	-0.602865	1.19031e-07
SNX19	-0.603835	0.00349675
VASH1	-0.604279	1.76246e-05
HOXB5	-0.604375	0.000627988
PHF7	-0.604581	0.0129216
GPC1	-0.604846	2.79045e-05
SLC12A9	-0.605459	2.58384e-05
MIR4697HG	-0.605634	0.00619955
CTSC	-0.605711	1.76519e-07
FITM2	-0.605799	5.75571e-05
LSP1P5	-0.605986	0.0358262
TMEM141	-0.606466	0.000169865
UCP2	-0.60733	1.25191e-06
AGTRAP	-0.607344	7.07344e-06
IL17RD	-0.607541	0.0128744
ATP1A3	-0.607615	3.17758e-07
ENDOD1	-0.607722	0.000209858
HTRA1	-0.608182	0.00367055
TMC6	-0.608909	0.00169094
MANEAL	-0.609418	4.90415e-08
EPOR	-0.609792	0.0278434
TMCC2	-0.610479	0.000335475
EGLN3	-0.610515	0.0229052
METRN	-0.61141	0.00919736
SDK2	-0.611529	4.50293e-07
PPT2	-0.612609	5.19017e-06
ENTPD5	-0.612987	0.00062032
HAPLN3	-0.613628	0.00352653
TMEM185A	-0.613788	0.0224024
RNASET2	-0.614683	5.2305e-05
HDHD3	-0.615465	0.000323214
SPON1	-0.615694	0.000153251
ITGA2B	-0.615979	0.0359561
MMP25-AS1	-0.616629	0.0118879
CDON	-0.616974	1.74657e-05
RUNX1T1	-0.617826	0.00724505
PLXDC2	-0.618372	0.0174734
PTPRD	-0.618421	0.03552
ABHD6	-0.618995	0.0031649
GDF11	-0.61968	3.18713e-07
SAPCD2	-0.619779	2.30683e-08
QPCTL	-0.620021	5.76497e-05
QSOX1	-0.620576	4.28745e-08
TMEM74B	-0.621316	0.015424
FUCA1	-0.621996	5.40882e-06
ABHD14A	-0.622318	0.0232058
FAM239B	-0.622789	0.00964753
ACSL3	-0.622841	4.51721e-12
EPHX1	-0.623422	6.16023e-09
KCNC4	-0.624274	0.00155804
SLC7A2	-0.624476	4.78863e-06
THNSL1	-0.624558	0.00486421
SAMD11	-0.62459	2.57731e-07
TMCO6	-0.625343	0.000100933
KAZALD1	-0.625383	0.0207562
ROGDI	-0.626354	0.000372922
COL4A1	-0.626608	1.31008e-06
COL2A1	-0.626976	0.000377763
SLC26A2	-0.626991	1.20777e-06
NRBP2	-0.627249	0.000133164
SLC2A8	-0.627784	3.58737e-05
FHOD1	-0.629174	4.18846e-09
TMEM19	-0.629974	0.00022338
MANBA	-0.632337	0.000853101
KIAA0754	-0.634012	3.53737e-05
SLC4A11	-0.634036	0.000112175
CHTF18	-0.634259	8.57581e-12
ABCB6	-0.634353	2.42175e-05
PGAP3	-0.635561	0.0244448
NFE2L3	-0.636447	0.0016255
NOTCH3	-0.636889	1.44098e-07
TGFBR3	-0.637262	3.58535e-05
FPGT	-0.637262	0.0345079
SLC16A14	-0.637497	0.0461544
KCNJ12	-0.638145	0.00103965
GPC4	-0.638499	5.52509e-06
TTYH2	-0.638997	0.000624917
C1GALT1C1	-0.639237	0.000102624
GALNT2	-0.641108	2.01541e-15
BTN3A2	-0.641112	0.00385659
ARMH4	-0.641428	0.0156526
SLC27A4	-0.642764	1.28363e-16
CHST10	-0.643117	2.38833e-06
GALT	-0.643356	1.12499e-05
MSRB1	-0.644215	4.19577e-06
EPHA4	-0.644497	0.000187011
CAMKK1	-0.645752	9.26579e-05
MAMDC4	-0.645803	0.00194419
ZNF503-AS2	-0.647049	0.000206306
MUTYH	-0.648244	0.000349935
NLRX1	-0.648506	4.40339e-05
GALNT18	-0.649094	0.000537602
PORCN	-0.64957	0.0054525
CLN5	-0.650017	1.32583e-06
GFRA1	-0.650246	0.036229
NPTX1	-0.650385	4.76147e-10
ADAM22	-0.650516	0.000316566
NAV1	-0.650657	6.81275e-06
SLC35E4	-0.650735	0.006102
HAGHL	-0.653595	0.0188433
RTN4RL2	-0.653707	0.000456364
SLC25A10	-0.654513	7.97592e-07
ENHO	-0.655234	0.0207315
CCDC107	-0.65609	0.0119682
PKNOX2	-0.656434	0.00128866
FAM124A	-0.65673	0.0429332
ZBTB12	-0.657383	0.00126555
ATP6V0E2	-0.65753	1.45593e-11
NDNF	-0.658819	0.0289134
TM7SF3	-0.659467	6.15558e-10
ALG6	-0.66022	6.422e-06
ATP1B2	-0.660341	0.0213079
PCDHGA11	-0.66095	0.0368603
ADCK5	-0.661359	0.0134377
KLRG2	-0.661714	8.1061e-05
SSTR2	-0.661978	0.0147806
SLC45A4	-0.662254	0.000178897
EDA	-0.66226	0.00107174
ARSA	-0.662415	4.53824e-05
SRGAP3	-0.662543	0.0347387
RNF207	-0.662695	0.00325869
PLOD1	-0.662803	9.04512e-13
SLC24A1	-0.663472	0.000142292
ACCS	-0.665776	0.0385028
CARD19	-0.665872	0.00138719
NAAA	-0.665996	0.00110639
IGFBP2	-0.667683	2.69634e-08
MFSD3	-0.668598	1.42005e-06
EME2	-0.669982	0.00272553
XYLT2	-0.670013	2.93478e-08
C3orf18	-0.670432	0.048267
DOK3	-0.670571	0.000134495
G6PC3	-0.671169	1.33534e-10
RCAN3	-0.671554	0.000425258
MYLK	-0.671619	0.0170911
SLC10A3	-0.672161	0.000215031
CNTNAP2	-0.672256	0.00050729
OTUB2	-0.673008	0.0156218
SLC29A4	-0.67349	0.00364208
ELFN2	-0.673553	0.0414182
LDLR	-0.67356	1.76581e-08
ABHD16A	-0.673732	1.84357e-06
RNF215	-0.67438	0.000295732
SUOX	-0.675347	0.000446187
STMN3	-0.676213	1.79375e-06
CNPY4	-0.677257	0.00156469
PIGO	-0.677774	3.8946e-09
SEMA4F	-0.678509	6.37196e-07
LPCAT3	-0.679517	1.35194e-05
ERVK13-1	-0.680025	0.000152875
DBN1	-0.68019	1.07213e-16
SERPINI1	-0.680303	0.00296758
WNT3A	-0.680363	0.0451864
BACE2	-0.680562	8.99611e-06
BAMBI	-0.681763	0.000343801
MCOLN2	-0.681913	0.000926453
CAPN5	-0.682	0.0143524
CD320	-0.682514	3.04184e-13
IFNAR2	-0.682561	9.62625e-06
KBTBD7	-0.682636	0.00594679
CNNM1	-0.682816	0.00345891
KLHL17	-0.683102	2.56858e-08
IGSF3	-0.683438	3.19786e-07
ACBD4	-0.683556	0.00372815
ARHGEF16	-0.684076	0.0367561
COL26A1	-0.684207	0.0222806
BAHCC1	-0.684212	2.54783e-10
WNT10B	-0.68459	0.00106077
CROCCP3	-0.685911	0.021693
EPPK1	-0.686093	0.0320143
SLC26A6	-0.686989	1.85513e-08
SNORD80	-0.687629	0.00534841
MAPK15	-0.688145	0.00729821
MROH6	-0.689315	0.0303199
HDDC3	-0.689526	8.95239e-07
CPM	-0.691298	0.0388137
SCD	-0.692664	4.42121e-37
LOC257396	-0.692952	0.0491082
LPAR3	-0.693031	6.61217e-06
PLTP	-0.693461	7.72701e-07
WSCD1	-0.693806	4.65353e-05
FDXR	-0.694717	2.48458e-06
PURPL	-0.695024	0.0275993
ARSG	-0.695343	0.0385593
DHFR2	-0.695416	0.00442496
GPRIN3	-0.696699	0.042957
ATP7B	-0.696758	1.0507e-07
IL27RA	-0.697047	0.00091001
CES3	-0.700904	7.26436e-06
SESN3	-0.701192	1.25723e-05
REEP1	-0.701629	0.00196666
EFNB3	-0.701902	0.00793218
IGSF8	-0.702642	1.97404e-06
SOX12	-0.702874	2.28099e-12
PTCH1	-0.703789	3.19765e-05
DUSP18	-0.704114	0.0099427
SULF2	-0.704242	7.83327e-09
SDC2	-0.706693	8.42351e-11
SLC26A10	-0.70673	0.0102195
CA12	-0.707471	0.00521261
DOC2A	-0.707852	0.000119891
SQLE	-0.708887	7.89636e-22
TMEM266	-0.708972	0.0464884
RASSF7	-0.708975	0.000524757
PODXL2	-0.709307	3.22127e-11
SLC30A3	-0.70932	0.0364243
PPFIA4	-0.709485	0.00259306
VANGL1	-0.709888	3.46991e-08
GCNT1	-0.710037	0.0124025
TRPM4	-0.710697	0.0018508
C20orf96	-0.711264	0.00250566
LRRN2	-0.71148	0.017209
FAM102A	-0.713331	0.00041862
PRXL2B	-0.713843	0.000621017
PXDN	-0.71413	4.12396e-09
MARCHF2	-0.714524	0.0118292
NQO1	-0.714887	0.0126419
WDR54	-0.716251	1.47026e-06
PCYOX1L	-0.716624	8.147e-05
IDH1	-0.716964	4.9892e-08
ARHGAP33	-0.71772	0.000191959
TMEM234	-0.717824	0.000329374
SIAE	-0.718195	0.000284156
DLX1	-0.718659	0.000316779
TNFAIP8L1	-0.719444	0.0211279
TEDC1	-0.720774	1.97491e-07
ITPR1	-0.721754	0.00016592
VWDE	-0.722632	0.0306621
IFI30	-0.722959	2.04194e-06
SLC24A4	-0.723113	0.0342214
GLMP	-0.723178	2.69526e-12
DGKQ	-0.723189	1.0263e-07
DOLK	-0.72417	6.75681e-08
GABBR2	-0.724874	0.00712541
ABCG4	-0.725378	0.0400368
CYB561D2	-0.725826	0.000124914
MGST1	-0.726986	0.00137447
PLPP3	-0.727486	0.000373034
PCDH1	-0.728321	0.0324351
SNX22	-0.728506	0.00363735
GALNT12	-0.731729	0.0306939
RGMA	-0.731754	3.42624e-05
NME3	-0.73178	2.66808e-06
LRRC20	-0.73185	4.1028e-05
SLC29A3	-0.735385	0.00119613
FOXO6	-0.736732	0.0270526
LOX	-0.737097	0.0153978
ADCYAP1R1	-0.73768	4.43912e-05
SMAD6	-0.738387	0.000199571
ABCB9	-0.738998	5.41918e-05
SCARB1	-0.739131	1.99794e-15
CLCN2	-0.739925	0.000619514
DHCR24	-0.740279	4.38126e-28
BTBD11	-0.740746	0.00209829
VIPR1	-0.741475	0.00445754
CSPG5	-0.74148	2.88245e-05
TMTC4	-0.742121	0.00026837
NMU	-0.743298	0.00167676
SCART1	-0.744325	0.0203848
SRP14-AS1	-0.745929	0.0335006
P3H4	-0.746977	8.44187e-14
LRFN1	-0.747052	1.976e-06
CPT1C	-0.747118	0.0362328
MCF2L	-0.747656	0.00216767
HSF4	-0.747982	0.00189284
OGDHL	-0.748728	1.93146e-06
ICOSLG	-0.748842	0.00368859
MAGEB2	-0.749568	0.00333282
MAP4K2	-0.750415	0.000317553
TEX19	-0.750615	0.0490343
PAQR4	-0.75088	9.28481e-06
KCNIP3	-0.751155	0.0326107
DAG1	-0.751275	1.80327e-17
NQO2	-0.752616	7.53293e-06
ADAM11	-0.752875	1.70822e-08
MT2A	-0.75386	0.0164847
GBA	-0.754389	6.42124e-14
RAB3A	-0.754974	0.0103188
FDXACB1	-0.755427	0.0314596
ARHGEF4	-0.755803	1.35294e-05
PYCR3	-0.75594	1.03533e-09
PAQR5	-0.756205	0.00164401
SLC16A10	-0.756211	2.21671e-07
PRTG	-0.757759	0.000462964
CCNB3	-0.759184	0.0297403
CCDC74A	-0.760596	0.0035999
PGPEP1	-0.761998	0.00319014
TERT	-0.763297	0.000694921
TRIM16L	-0.763702	0.00202931
SYPL2	-0.763732	0.000229927
NEIL2	-0.763824	0.0024779
ID3	-0.764791	1.64409e-13
SLC16A13	-0.768074	0.0139866
SLC16A2	-0.772182	6.39544e-07
GLDC	-0.772469	3.3315e-08
SLC16A9	-0.772566	0.0162455
ATP2A3	-0.773381	0.00657774
METTL7A	-0.773492	0.048091
GALNT6	-0.773553	0.00561988
KANK3	-0.77577	0.0420929
LPCAT4	-0.775917	6.20916e-06
IGSF9B	-0.776735	0.00201893
RTN4R	-0.776842	0.0126009
ANKRD34A	-0.778705	0.0169028
PCYOX1	-0.77879	5.83139e-13
LGR4	-0.779088	6.20118e-07
SLC9A3-AS1	-0.779759	3.17394e-07
CTSA	-0.782106	7.83758e-15
EMILIN3	-0.783118	5.91946e-07
ACER2	-0.783267	0.00998042
KCNQ2	-0.78382	3.31193e-06
FZD7	-0.786317	2.32987e-06
ZBTB25	-0.786804	0.00199881
LMTK3	-0.787468	0.00839585
BAIAP3	-0.787711	3.84793e-05
ARRDC1	-0.788249	1.27723e-05
BAIAP2-DT	-0.791111	0.000210252
RASGEF1A	-0.79213	2.75266e-06
CILP2	-0.793036	7.93821e-11
CCDC78	-0.793841	0.029235
FGFR2	-0.793965	8.89737e-09
MICAL2	-0.794169	0.00287086
LIF	-0.794461	0.00930811
SMPDL3B	-0.795413	2.39766e-05
ALX4	-0.796221	0.000102789
SLC2A4RG	-0.796295	3.46938e-08
ASIC1	-0.796347	3.32308e-12
CBX2	-0.79754	4.40165e-17
ERMP1	-0.80082	1.64928e-05
STEAP3	-0.80188	2.77215e-10
GLI2	-0.802368	5.76647e-05
SNPH	-0.802647	0.00294135
MAN1C1	-0.803097	0.0410322
RAB3D	-0.803508	0.000189972
SNTG2-AS1	-0.804301	0.0223923
CHST2	-0.804846	9.89921e-05
GJA3	-0.804994	0.00134127
MEGF6	-0.805224	0.0140098
SLC29A1	-0.806147	2.10373e-15
SFRP1	-0.809433	0.000430959
NEIL1	-0.809889	0.000239368
SH2D5	-0.81067	0.000297047
DUBR	-0.812229	0.0200478
ART5	-0.812992	0.00847235
SH3D21	-0.814691	0.00487988
HLA-DRB1	-0.814797	0.0219057
P2RY2	-0.815089	0.0182486
TMEM131L	-0.815211	4.96076e-10
GDPGP1	-0.815305	0.00442141
MSMO1	-0.816637	7.07717e-06
TLN2	-0.816846	1.57865e-05
MCRIP2	-0.818691	9.34358e-06
VCAN	-0.819252	4.07345e-10
DENND3	-0.819493	0.000174194
UNC5C	-0.819891	0.000203234
IQGAP2	-0.820435	1.8919e-09
PRAG1	-0.820437	0.0202147
TLL2	-0.823567	0.00365694
ANO10	-0.823973	7.65682e-08
KNDC1	-0.82726	0.0222512
GLB1L2	-0.827921	1.47375e-10
DHCR7	-0.829622	3.66328e-21
SEMA4B	-0.830858	2.77305e-06
ECEL1	-0.831636	0.00153694
SLC8B1	-0.832463	6.11299e-05
MTARC1	-0.833283	2.92684e-14
CHST14	-0.834831	2.5897e-07
TMCC1-AS1	-0.837058	0.00187314
CYP2J2	-0.83736	0.00319948
MAN1B1	-0.837585	1.43113e-12
SLCO4A1	-0.841953	2.64837e-06
LRRC45	-0.844061	2.09481e-12
MIR1915HG	-0.84433	0.0118921
SMOC1	-0.845988	1.04261e-07
MMP17	-0.846821	0.00276041
CELSR2	-0.846842	4.5046e-10
PMP22	-0.847954	2.23986e-06
LOC100507437	-0.848593	0.0238857
EFR3B	-0.849962	8.0439e-06
CRISPLD1	-0.851957	0.000493698
PPP1R1A	-0.8527	0.0390122
CHST7	-0.853469	0.000483471
ERLIN2	-0.854844	2.76765e-18
FNDC10	-0.856393	2.70491e-05
EPHB1	-0.861932	0.00320587
TMEM145	-0.864677	5.54437e-06
CCDC80	-0.8653	0.011228
MHENCR	-0.866924	0.000631364
GVQW3	-0.867581	3.12449e-06
PCYT2	-0.867909	4.57725e-10
CNTNAP1	-0.868186	8.33522e-07
EP300-AS1	-0.87037	0.0203832
FZD1	-0.873413	2.06061e-05
NRCAM	-0.873672	0.000118284
PLEC	-0.877701	5.38115e-17
CHRNA3	-0.878014	0.00537057
WNT5A	-0.878067	3.97871e-06
MAML3	-0.878806	0.00813944
HOTAIR	-0.882822	0.00244225
LOC400499	-0.888248	0.00470114
CERCAM	-0.892648	9.88137e-14
RASSF4	-0.893077	0.00943023
CCNO	-0.894216	0.00360341
CDKN1C	-0.896293	0.0219498
PFKFB4	-0.896695	0.00275108
STAMBPL1	-0.898553	0.00543987
ZDHHC12	-0.901901	6.14943e-08
SLC22A31	-0.90309	0.0293129
HOXD4	-0.90531	0.000585829
SEMA3G	-0.905599	0.00838856
SLITRK5	-0.906393	1.06367e-09
SLC1A1	-0.907411	0.00439522
COL9A2	-0.908789	0.0437311
ZDHHC23	-0.910636	7.2528e-05
TSPAN18	-0.910751	2.78487e-05
KHK	-0.911408	1.08022e-05
RHPN1	-0.914329	2.88342e-08
SLC27A3	-0.91767	0.00010137
TRIM45	-0.918776	4.31177e-05
CYP2S1	-0.921352	0.00540692
CYP26A1	-0.922115	0.0220677
ANO8	-0.926915	2.74119e-06
PCDH9	-0.927874	1.07973e-29
GDPD5	-0.928964	5.77701e-06
FCHO1	-0.929764	0.00069708
DLK2	-0.929971	0.00717994
FGFR3	-0.933439	1.96738e-24
EPHA7	-0.933523	1.07991e-11
CBR3	-0.933838	0.0488222
GPC2	-0.933924	0.0071803
DBP	-0.934248	0.00106145
SLC66A3	-0.934936	0.0431785
SMIM10L2A	-0.939479	0.0171692
GPLD1	-0.943058	0.00871822
LGI2	-0.94318	0.0115768
NUDT8	-0.944934	0.0159771
GM2A	-0.946817	3.83277e-13
DPYSL3	-0.949031	0.000267724
KREMEN2	-0.949387	0.010187
TBX2-AS1	-0.949689	0.00955356
MBOAT1	-0.951015	0.0191931
C16orf74	-0.95467	0.0483888
C22orf23	-0.958217	0.0228573
RCN3	-0.958606	0.0338688
LOXL1	-0.958773	0.0140053
IGFBP5	-0.959247	0.000183367
SLC27A1	-0.960437	0.00396991
IGSF9	-0.962032	0.0292878
C1R	-0.962441	0.00892662
TMEM144	-0.963007	0.00246247
FAS	-0.965956	0.000731713
CCDC24	-0.966595	0.0497944
USP51	-0.968318	0.0342168
CARMIL3	-0.971267	0.00628709
STEAP1	-0.9716	0.00500514
PHACTR3	-0.971838	0.0409626
RHOV	-0.972453	0.00335804
SPACA6	-0.975961	0.00479795
LOC643201	-0.976861	0.0259389
CGN	-0.978979	2.81431e-15
QRFPR	-0.97987	0.00566279
PIK3C2B	-0.981795	1.59287e-07
LOC101928120	-0.983653	0.017841
HOXA11-AS	-0.984748	2.4593e-07
H1FX-AS1	-0.985212	0.002308
DHRS2	-0.98573	6.69183e-09
PRICKLE4	-0.986098	0.00216444
FAT4	-0.987083	0.000360224
B4GAT1	-0.989624	6.15731e-20
PRSS35	-0.990969	0.0380567
OCA2	-0.990969	0.00718551
CCNJL	-0.994411	0.0400214
FREM2	-0.995836	2.063e-06
TSPAN10	-0.997325	0.000145737
THEM6	-0.998175	3.52986e-10
SLC29A2	-0.998493	2.29213e-17
MAP4K1	-0.998655	0.0329812
HOXA13	-1.00145	5.56772e-06
DISP2	-1.00486	0.00208544
LRRC56	-1.01391	0.0458436
PPFIBP2	-1.01569	0.00831023
MMP15	-1.01587	5.74365e-08
ADAMTS15	-1.01662	0.00167568
EPHA3	-1.02552	8.21283e-06
SEMA3A	-1.03045	0.0373579
FLRT3	-1.03093	0.000907257
THAP8	-1.03296	0.0172225
SCUBE3	-1.0349	0.019155
LOC101927021	-1.04609	0.00488399
MAP2K6	-1.04774	0.000102823
LRRC3	-1.04862	2.24654e-08
TLCD1	-1.04952	2.87911e-08
SLC27A2	-1.05361	2.64425e-05
ZNF488	-1.05471	0.000606456
RNFT2	-1.05476	0.00126801
UGT3A2	-1.05597	0.015184
NEURL1B	-1.05599	0.00525978
MAMSTR	-1.05759	0.0473662
SLC43A2	-1.06266	1.73912e-07
SKIDA1	-1.06344	0.000474555
SORL1	-1.06936	2.11212e-07
JAK3	-1.07593	0.0490098
PDE1B	-1.07626	0.0340227
SNORA50C	-1.0801	0.0329401
PAX1	-1.08718	0.0356206
EDNRA	-1.08782	0.007622
FAM78A	-1.08965	0.00239878
JMJD7	-1.09215	0.00859704
PIF1	-1.09472	2.04037e-10
ICAM3	-1.09628	0.00893648
MYORG	-1.09646	7.93409e-09
SEMA4G	-1.10734	8.8211e-08
ELL3	-1.10787	0.00132766
PRRT2	-1.10879	0.000779419
WDR63	-1.10909	0.0314424
B3GAT2	-1.11386	0.00634169
GASK1A	-1.12024	0.013149
SLC8A1	-1.12318	0.000934538
CNTN1	-1.13087	8.195e-07
ITGA2	-1.1408	3.73173e-05
SEMA6D	-1.1477	0.0141571
VSIG10L	-1.14825	0.0173609
MAP3K8	-1.15208	0.009733
PODXL	-1.15618	1.10688e-20
PCDH18	-1.15689	0.00196093
LOC101929234	-1.16403	0.00399123
IGDCC3	-1.17111	6.41432e-07
PPP1R26-AS1	-1.17919	0.0185105
TMC3-AS1	-1.18187	0.0258481
BMF	-1.18417	0.000180814
UTF1	-1.18514	0.0267875
PCDH7	-1.18618	5.88698e-24
CORO6	-1.19953	1.76606e-07
CD82	-1.20195	0.00780477
MAP1A	-1.22263	5.17323e-15
INPP5D	-1.22896	0.0118234
GHET1	-1.22956	0.0313042
ITPKA	-1.24819	0.00178609
NRXN3	-1.24987	7.1944e-05
CDH1	-1.25206	0.001498
METTL7B	-1.25266	8.46029e-05
PAXBP1-AS1	-1.25968	0.0179897
KSR2	-1.26399	0.0124244
KCNH3	-1.2697	0.047091
TNFRSF19	-1.27555	7.88188e-05
PRSS30P	-1.27578	0.00015494
ATP6V1C2	-1.28706	0.0184602
PCDHGC3	-1.28913	0.00126697
RHPN1-AS1	-1.29529	0.0369711
LFNG	-1.30422	0.00950258
FZD4	-1.30795	1.51118e-08
LRP2	-1.31295	1.6299e-11
CACNG5	-1.31744	0.00601461
ALS2CL	-1.32618	0.00108769
RUSC1-AS1	-1.35076	0.00259575
SPOCK1	-1.35309	0.000392688
LOC100506100	-1.35784	0.0364212
OLFML2A	-1.38322	0.00806754
MEGF10	-1.38378	0.00919958
DGAT2	-1.39309	0.00214651
KIT	-1.40541	5.74052e-08
CHRDL1	-1.41922	0.00620594
RAB26	-1.41947	0.0175296
PRODH	-1.42331	0.00675523
LINC02593	-1.44192	2.46238e-09
AQP11	-1.45983	0.0397803
FLVCR2	-1.47122	0.00184251
CD207	-1.54012	0.0188654
DUSP19	-1.54088	0.000258525
SORCS2	-1.54114	0.0206799
CMTM1	-1.54762	0.0320387
FAM13C	-1.55206	0.00275159
HOXA10-HOXA9	-1.56485	0.0180423
TSSC2	-1.57297	0.00841757
STPG3-AS1	-1.57513	0.0320681
SLC10A4	-1.58901	0.00315088
PPL	-1.61851	0.000295317
LOC102724064	-1.62563	0.0202446
LINC00173	-1.65748	0.0270887
TMC5	-1.66102	0.0325282
MIR4691	-1.66621	0.0389289
ST6GALNAC5	-1.66835	0.0447301
RXRG	-1.70389	0.0425473
NEDD9	-1.83357	0.0315716
PLXNC1	-1.83766	0.0210463
LRRC32	-1.8379	0.0334921
LOC102724378	-1.85865	0.00345902
PRKG2	-1.87325	0.0165258
P2RX2	-1.89282	0.0077632
FBXO24	-1.8969	0.0243841
LINC01770	-1.91356	0.0123195
LINC02361	-1.94156	0.0443998
TMEM37	-1.97089	0.00457898
SCN2A	-1.98579	0.0285737
TPTE2P1	-1.9889	0.0109317
CYP4F3	-1.98892	0.0161193
LOC100130238	-2.00211	9.5892e-07
ST8SIA4	-2.02365	0.00762293
CCDC87	-2.02934	0.00644507
PACSIN1	-2.03262	0.0156981
HPGD	-2.09459	0.0425701
CRIP3	-2.11192	0.00161232
CC2D2B	-2.16267	0.031584
CYP4F2	-2.21804	0.0421471
ITIH6	-2.30987	0.0455342
SLC12A5	-2.36001	0.0183793
SPAG8	-2.41765	0.0315141
GRIN1	-2.47799	0.00481522
OXGR1	-2.49744	0.0477103
MMEL1	-2.74201	0.0352773
JAKMIP2	-2.77734	0.014146
KCNN4	-2.82978	0.0186672
PDGFRB	-3.49887	0.00185736
TLR5	-3.73548	0.0220838
TMEM191C	-3.85413	0.0442313
EPB41L4A-DT	-3.863	0.0357848
MYCBPAP	-3.92625	0.0238071
NT5E	-4.08356	0.0259287
NXF3	-4.09188	0.0391693
FAM86B2	-4.28157	0.0205436
LINC00260	-4.60002	0.0146635
PCDHB12	-4.60005	0.0336946
PEG13	-4.86308	0.014163

## Sheet: E+SEED
GENEID	log2Ratio	pvalue
OAS2	8.5944	5.94914e-09
XAF1	6.34839	8.1116e-05
OAS1	5.71854	0.000168176
IFI44L	5.58308	9.5791e-36
GRIA4	5.53068	0.00385439
CRYBB2	5.44115	0.00501817
MX2	5.2329	0.00255086
SAMD9L	4.98927	0.00609859
APOL6	4.9543	0.00540855
BRD2	4.86421	0
IFNB1	4.8429	0.00217237
MMP10	4.84155	0.00622445
THBS2	4.78703	0.00863146
CNN1	4.70638	0.0042379
GAS2L1P2	4.63008	0.0135674
RIMBP2	4.61644	0.0260421
IFNA22P	4.48272	0.000474176
ETV5	4.3185	4.73133e-30
KLHDC7B	4.29119	0.000121817
CMPK2	4.23891	0.000245354
BST2	4.12027	3.83859e-18
HBA1	4.04764	1.48948e-09
AOC4P	4.04038	0.0215436
PXDNL	4.01703	0.0226954
HAO2	3.89724	0.0360233
TAS2R4	3.88957	0.0425095
SLC6A20	3.79174	6.54174e-05
SPRY4	3.75864	2.8551e-07
IFIT3	3.74815	8.20911e-173
RSAD2	3.69772	2.22132e-13
MGAM2	3.68047	0.000132793
FRZB	3.67043	0.00605559
IFI44	3.58742	5.30707e-18
GBP1	3.43932	0.00776281
PARP9	3.33911	4.03794e-08
INHBA	3.32024	1.33385e-12
MAFF	3.31261	2.52122e-39
MTUS2-AS1	3.23834	0.00131912
TCIM	3.19603	0.00182777
TAT	3.10248	0.0283026
PPEF2	3.03852	1.06693e-05
MGAM	3.02886	1.6417e-05
FERMT3	3.01894	1.2662e-07
GRIK1-AS2	3.01885	0.0101661
IFIT2	3.01648	7.59714e-124
IFI27	3.01171	1.5634e-14
LINC01504	3.00578	0.0404827
IFI6	2.97496	6.49184e-160
GABRR2	2.97238	4.95749e-24
NFATC2	2.96698	5.02928e-05
EGR1	2.94861	3.8157e-80
IPCEF1	2.92431	0.0117
TRIM22	2.86164	0.00722207
IFIT1	2.85911	2.94988e-174
GDAP1L1	2.8562	0.0155262
DDIT3	2.8349	4.58659e-104
DTX3L	2.83184	4.22835e-11
SH2D3C	2.80925	1.9108e-15
SP100	2.80477	1.78611e-07
RASGRP3	2.7803	0.0148856
FAM183BP	2.76788	2.63111e-06
MIR4746	2.76467	0.00228108
PPP1R15A	2.74448	2.13597e-87
DNAH17	2.73913	4.61163e-60
CORIN	2.69061	4.46112e-08
IGFN1	2.69061	0.00113835
EPSTI1	2.66845	2.2503e-13
SLC17A8	2.65324	0.0116538
PARP10	2.64754	1.52719e-15
TNFRSF9	2.63232	9.9341e-06
COL20A1	2.61089	0.00379432
NHLH1	2.60109	4.70612e-10
FILIP1L	2.55817	3.27806e-12
OAS3	2.55653	5.90081e-06
SLC6A13	2.54556	9.68644e-07
SAMD9	2.53802	3.09637e-16
CZ1P-ASNS	2.53771	4.17747e-05
HERPUD1	2.52859	1.35519e-270
BISPR	2.52199	0.00764213
DGKI	2.51352	0.0171241
SLC22A14	2.50976	0.0337971
GPR83	2.50307	8.40908e-05
IFITM1	2.47186	1.79352e-47
IFIH1	2.469	2.639e-26
ASNSP1	2.45347	2.57645e-10
SNORD1A	2.45022	0.0187343
CHAC1	2.44233	2.8594e-36
LOC101928841	2.43131	6.26181e-09
ATF3	2.40784	2.15823e-253
DNAJB9	2.40619	2.42391e-45
ANPEP	2.39088	0.00232039
LINC01252	2.39081	0.0130904
DDX58	2.38893	8.75938e-45
FUT1	2.38017	2.828e-07
CYP2C9	2.36399	0.00202988
CXCL8	2.35475	0.0313904
ANKRD26P1	2.32774	2.42792e-05
TEKT3	2.31005	0.00924774
GRB7	2.30558	0.00598352
LCT	2.30461	0.000139669
DUSP8	2.30324	4.32893e-87
CSRNP1	2.29498	1.3829e-53
CTH	2.29305	6.86507e-107
SNORA75	2.29247	0.0446137
ISG15	2.28742	5.65934e-53
RNASEK-C17orf49	2.28725	0.0480237
CMYA5	2.28486	9.37017e-11
ZNF547	2.27453	0.000277846
PTGS2	2.26992	7.26163e-09
IDI2-AS1	2.21866	1.345e-06
HELZ2	2.19807	1.24565e-85
LVRN	2.19541	0.0254181
IFITM3	2.18804	2.29275e-61
CTSS	2.18536	0.0370266
LINC00346	2.17636	5.81503e-06
LRIT3	2.17612	2.14208e-07
ST8SIA5	2.17447	1.05503e-06
GCM1	2.161	0.00329941
ETV4	2.15783	0.00425515
CD200R1	2.15774	0.0143943
ATP8B5P	2.14253	0.0126585
OASL	2.13585	3.57216e-23
DHX58	2.1284	3.54023e-06
MBNL2	2.11593	2.69372e-30
CREBRF	2.09725	5.83907e-36
C11orf96	2.09599	2.82872e-18
SLC6A12	2.09515	8.74866e-05
AKNA	2.09152	1.23764e-23
TNXB	2.08698	1.57704e-13
CCL5	2.07663	1.23215e-17
EIF2AK3	2.07179	4.28827e-66
TRIB3	2.05875	2.15881e-64
GEM	2.05368	8.04889e-21
H2BE1	2.03663	0.0220901
TAF7L	2.02458	2.2243e-05
NIBAN1	2.02269	4.92307e-07
GLIS3	2.01381	1.56306e-08
ALLC	2.01155	0.0102673
CCDC170	2.00492	0.0330338
AMIGO3	1.9995	7.08768e-48
DDX60	1.9994	2.57716e-10
LINC02154	1.985	0.0222283
SP110	1.98365	3.91639e-10
MIR22HG	1.97058	6.93194e-18
NPAS3	1.96918	0.0357688
SELPLG	1.96462	0.00205997
HBP1	1.96351	3.29265e-34
SNORD24	1.96178	0.043393
LINC01588	1.95336	4.72216e-05
FOSB	1.95198	1.26874e-18
UFM1	1.94621	8.9033e-64
NPIPB6	1.94462	0.00614137
WIPI1	1.94262	3.78853e-13
HCLS1	1.94094	0.0408928
HID1	1.93815	3.28012e-35
RNF112	1.92924	0.040699
CCDC144CP	1.91767	0.0106433
CXCL10	1.9125	0.0205303
LOC107985939	1.90521	5.32714e-18
TBX15	1.89868	0.0249684
CPO	1.89518	0.0386508
DERL3	1.89092	3.94519e-45
RHEBL1	1.88476	7.55438e-05
SEC24D	1.87615	8.90014e-79
ZNF222	1.87375	1.67324e-09
MYH15	1.86642	5.1823e-10
CLTRN	1.85879	0.0162398
HSPA5	1.85297	2.53369e-217
ARL9	1.84657	0.0131913
AOC3	1.84586	7.35641e-14
ULBP1	1.83599	1.62386e-08
ALPK3	1.83516	5.18035e-06
ZNF888	1.8249	0.000191752
C1S	1.82156	5.38746e-08
ZSCAN12P1	1.81892	1.06313e-08
PGM3	1.81475	1.16104e-91
CREB5	1.81263	3.68437e-69
POPDC2	1.79717	0.00976499
ADAM20P1	1.79216	0.0453343
SRP19	1.78969	1.12694e-89
LHX3	1.78899	0.0189823
SCN11A	1.78897	0.0206964
CLEC4A	1.78635	0.00547805
UNC5B-AS1	1.76975	0.0449769
CCDC168	1.7691	0.000213709
SYCE2	1.76308	0.0026622
TRIM5	1.76249	1.16428e-24
TINCR	1.75795	1.27252e-06
NPR3	1.75385	0.00631983
ZGRF1	1.73618	4.35962e-39
YPEL5	1.7351	3.29264e-28
ZNF550	1.72247	3.31924e-20
GOLGB1	1.72005	4.51341e-97
TTC41P	1.70591	0.00910428
FOSL1	1.70244	1.84303e-06
FBXO16	1.69731	7.23026e-07
ZNF441	1.68872	0.0348023
CASS4	1.68334	9.2677e-06
RAB39B	1.68098	1.64012e-18
GADD45A	1.67248	3.2139e-66
SNORD14A	1.67084	0.016209
FICD	1.66512	1.51936e-16
KLHL24	1.66394	2.26465e-23
ZNF816	1.66328	0.0028076
PLAC8L1	1.65905	0.00170555
STX3	1.65408	8.25398e-58
GUCA1B	1.65194	0.00198728
DCAF4L1	1.64868	9.63328e-07
TAGLN	1.64679	6.73085e-08
OSTCP1	1.63147	0.041104
REC8	1.62722	1.97995e-06
KCNA1	1.62584	0.0142156
ANKRD1	1.62475	8.91772e-13
LRRTM2	1.62406	0.000259932
FAM184B	1.62336	0.000162217
UCP3	1.62189	0.000321162
PMAIP1	1.61782	6.28412e-66
ZBED6	1.61591	9.61294e-26
DNAJC3	1.61576	1.19593e-75
THAP9-AS1	1.61403	2.01718e-17
BDKRB2	1.60911	0.0198188
RACGAP1P	1.60696	0.0491672
LTBP2	1.60679	7.55208e-08
SMIM14	1.60501	4.03591e-07
ZBTB43	1.60232	2.8169e-41
GPR3	1.602	0.000123275
TMED6	1.60198	0.0340565
CARD9	1.59365	9.91758e-08
PLPP5	1.59336	1.69124e-24
FNDC7	1.58851	0.0244665
TNC	1.58425	5.37933e-09
SPRED2	1.584	1.29622e-31
CHRNA10	1.57256	4.55015e-05
SERINC4	1.57248	0.00279802
AVIL	1.57191	0.0429944
ZNF254	1.57158	1.59104e-13
LOC100506606	1.56686	0.00944939
DIAPH3	1.56283	2.66491e-53
LSMEM1	1.5611	6.41951e-08
EGR3	1.56061	0.00172891
LBH	1.56016	1.95198e-09
C1orf116	1.55089	0.00543692
SHC2	1.54636	1.58489e-09
ALDH8A1	1.54476	7.58005e-07
PYGM	1.54079	2.28502e-08
CFP	1.53919	0.00176329
IRF7	1.53644	3.80193e-08
ZNF292	1.53622	3.95214e-24
SORCS1	1.53528	0.00878155
IFRD1	1.53403	8.81531e-78
JMJD1C	1.53054	3.60818e-43
TMED7-TICAM2	1.52528	0.0232516
LZTFL1	1.5201	2.43476e-25
ZNF791	1.51529	4.35408e-38
LYSMD3	1.51429	1.11412e-23
ZNF92	1.51249	9.17179e-21
IRX4	1.50762	0.00660569
ARID5A	1.5067	1.2515e-22
FOS	1.50567	8.33986e-10
MIR924HG	1.49636	8.09583e-05
ERO1B	1.49105	8.97173e-28
PRKDC	1.4763	8.37081e-93
ZNF510	1.47582	6.43331e-20
THAP9	1.47563	1.05476e-09
SESN2	1.47279	5.02962e-74
ZBTB10	1.46572	5.07142e-57
ZNF165	1.4632	1.94928e-08
SELENOK	1.46029	5.29673e-49
CYP2C18	1.45957	0.00682781
MIR6758	1.45631	0.000633978
TBC1D15	1.45451	2.23614e-31
TNFRSF12A	1.45411	1.03569e-20
KCND1	1.44949	5.615e-08
DUSP1	1.4491	1.81328e-43
OVGP1	1.44394	9.37816e-15
CYP2C19	1.44297	0.0144785
ACTA1	1.442	2.56459e-09
ZNF829	1.44008	1.41281e-07
SYTL5	1.43769	0.0204601
FAM214A	1.43527	1.33997e-11
LTN1	1.42443	2.253e-24
ZNF841	1.42253	3.56344e-13
ADM2	1.42178	2.7801e-08
GFPT1	1.42168	2.00977e-56
PLSCR1	1.41623	3.60788e-21
SEL1L	1.41237	3.82168e-66
SELENOS	1.41028	1.04923e-62
ZNF461	1.41009	3.70394e-07
CEBPB	1.40962	5.41891e-33
CCR6	1.40907	0.0468852
FGF18	1.40849	0.0217411
SNORD14B	1.40819	0.0145897
CDK2AP2	1.40234	3.62739e-34
THAP5	1.39312	2.19584e-15
FOSL2	1.39302	2.718e-17
CENPQ	1.39225	1.81923e-12
BCRP3	1.38097	0.0171718
MXRA8	1.38061	0.0106292
HSPA13	1.37989	5.06922e-56
HERC5	1.37868	4.4157e-26
ZFP36	1.37613	6.2271e-06
FLJ46906	1.37561	1.7044e-06
SNORD58A	1.36592	0.0414548
CDC6	1.36274	2.01269e-70
ZDBF2	1.35871	3.34838e-26
CIR1	1.35595	1.36813e-22
MAFG	1.35509	8.98004e-68
ZNF850	1.35317	7.28703e-09
ALDH1L2	1.35247	4.07602e-43
SHLD3	1.35205	0.000219186
LIN52	1.34296	6.73103e-28
YPEL2	1.34218	5.30984e-10
PNPLA8	1.34087	1.3668e-16
ISG20	1.34032	0.00323587
SNORD81	1.33946	0.0315746
GPRC5A	1.33826	2.55831e-06
ZBTB21	1.33813	4.77565e-40
PILRA	1.33685	0.0035167
SEC24A	1.33336	1.37961e-36
DNAJB11	1.33123	5.81422e-71
DTL	1.32809	2.12264e-64
RWDD2A	1.32303	2.92182e-10
GOLGA4	1.32014	5.9776e-53
NPC1L1	1.31923	0.000471284
STX5	1.3183	2.748e-45
FAM83G	1.31152	5.70149e-28
RAB5A	1.31098	2.71876e-26
TMEM269	1.31022	0.0284014
CCDC186	1.30922	6.55825e-21
PTX3	1.30916	0.00860817
CYLD	1.30565	1.31e-31
UBE2L6	1.30397	1.3726e-05
DIS3	1.30288	1.23842e-17
KDM6B	1.29955	1.19804e-40
ZSWIM4	1.2939	6.34851e-09
RLF	1.2927	3.67632e-33
CTSK	1.29257	0.000108008
SLC25A25	1.29091	9.95189e-39
ZNF221	1.28791	0.0217928
WDR97	1.2856	0.000520411
NLGN3	1.28432	9.12352e-05
TRIM38	1.28392	5.06121e-07
TMF1	1.28285	1.54579e-30
BTG3	1.27875	1.89672e-26
GOLPH3L	1.27835	1.43631e-33
GRPEL2	1.27798	8.71351e-33
TFPI	1.27755	0.000373805
C3orf20	1.27631	0.0453294
KLHL28	1.27546	3.89499e-07
FBXO5	1.2747	2.29644e-28
STAT1	1.26663	5.51756e-33
SMN2	1.26646	2.24565e-05
SNORA48	1.26539	0.0148081
MANF	1.26507	4.6546e-74
OSER1	1.26279	1.62944e-25
ANKAR	1.26116	0.000970244
FNIP1	1.25774	5.50866e-25
SLC1A4	1.2538	3.35957e-27
TRIM72	1.2523	0.0470743
N4BP2L1	1.2484	0.00319817
SNORD2	1.24725	0.0406114
TES	1.24661	1.38507e-38
WNK4	1.24614	7.83377e-12
ZNF136	1.24535	0.00773863
SEC22B	1.24421	7.71118e-05
PHF24	1.24242	0.0193026
LINC00641	1.23705	4.3301e-26
ZMYM5	1.23673	8.35254e-08
CTNNAL1	1.23583	1.66153e-10
NUPR1	1.23567	0.0143099
MXD1	1.23267	3.17911e-18
ZFP2	1.23149	0.0160205
CASP8AP2	1.22658	1.83132e-25
ZBTB20	1.2264	0.0275056
HPX	1.22522	0.0446316
USP53	1.22429	1.39841e-17
GCNA	1.22145	8.59392e-05
ZNF493	1.21738	0.000643202
USP1	1.2171	4.90611e-13
FAM71F2	1.21664	0.0189271
XBP1	1.21268	7.66827e-78
ZNF776	1.20823	2.83473e-14
COQ10B	1.2078	4.34113e-11
RIOK3	1.20206	1.5469e-37
SNORD27	1.19768	0.0281601
HERC6	1.19699	7.53885e-06
CCDC13	1.19668	0.0023663
RICTOR	1.19382	1.19987e-16
CCND2	1.19137	5.28583e-38
CBLL1	1.19048	2.29535e-27
DNAJC25	1.19048	2.41795e-12
AFF4	1.18505	1.64402e-51
DCP1A	1.18365	9.93735e-35
SULF1	1.18346	1.09051e-07
CEBPG	1.18257	3.67184e-40
DHDDS	1.1824	1.17632e-24
EIF2AK2	1.179	5.85792e-30
TBC1D23	1.17797	1.10597e-16
ATAD5	1.17552	1.55209e-20
ARFGAP3	1.17439	6.18542e-26
ARFGEF3	1.17226	1.37488e-15
ZNF805	1.1714	5.31755e-07
SHISA4	1.16377	0.00058426
GAS2L3	1.16264	3.18336e-14
ZNF766	1.16237	1.15022e-09
MIS12	1.16186	5.3016e-24
SHCBP1	1.15984	7.9948e-33
OLIG2	1.15678	1.20685e-08
SLC7A11	1.15594	5.27488e-23
ZNF654	1.15577	2.96025e-11
COG3	1.15574	9.67839e-21
CREB3L2	1.15456	2.13113e-57
CA13	1.15356	0.000800735
ZNF675	1.15134	4.11161e-05
HSP90B1	1.14937	3.45508e-97
RBM48	1.14918	2.61309e-13
RFPL3S	1.14838	0.000451206
AOC2	1.14828	3.0315e-09
IRF9	1.14693	4.86315e-10
ZNF34	1.14507	1.40336e-05
PIBF1	1.14494	9.53371e-18
DDR2	1.14467	1.25932e-25
ZNF264	1.14454	1.87214e-10
SHISA2	1.14431	0.000298554
SNX16	1.14422	0.00111015
GOLGA5	1.14394	5.78021e-27
AMOTL2	1.14156	5.79899e-21
NHSL1	1.14099	2.92674e-15
KCNT2	1.13941	9.8691e-06
ZBTB6	1.1394	2.39655e-08
TECTA	1.13815	0.0019383
OSBP	1.13797	8.44114e-47
ZNF724	1.1374	0.000175095
SLU7	1.1354	8.26043e-45
SRRM5	1.13447	0.0121559
KCNJ14	1.13314	1.83735e-06
ZNF28	1.13215	0.000155038
GABARAPL1	1.13064	3.10789e-22
TSPYL2	1.12774	3.4283e-44
RIOK2	1.12734	1.47619e-16
TAB2	1.12672	1.33174e-29
TMEM100	1.1264	0.0146202
RBBP6	1.12624	9.17194e-43
GARS1	1.12573	9.62377e-62
CCDC62	1.123	0.00805709
ZNF121	1.12193	2.64976e-33
ARL5B	1.12032	3.85204e-08
MIR4435-2HG	1.11997	0.00601484
ZNF529	1.11688	2.1129e-07
NKX2-1	1.11601	0.00192297
SPAG9	1.11323	3.89106e-73
NR2C2	1.11194	2.50251e-31
CARS1	1.11132	6.73731e-48
ZNF107	1.10968	1.30506e-13
AFTPH	1.10555	5.99415e-14
ATRX	1.10546	4.68521e-26
ANKRD11	1.10407	3.77498e-72
TNKS	1.10406	6.39325e-25
FBLL1	1.10401	0.00164639
OTUD7B	1.10236	2.49703e-36
SERP1	1.10222	1.05277e-37
TARS1	1.10122	2.09609e-76
TBC1D8B	1.10084	0.00122245
SDE2	1.10077	5.30712e-37
KDM6A	1.09867	3.56944e-30
SPTY2D1	1.097	7.95876e-29
ARC	1.09615	3.17283e-09
GTF2B	1.09556	7.45902e-22
ZNF256	1.09505	0.000119078
FKBP14	1.09204	4.08586e-24
PSMD6-AS2	1.0919	0.0103502
SLC38A2	1.09073	1.62277e-33
SCFD1	1.0905	5.12678e-23
NSRP1	1.08973	8.20589e-28
CPEB4	1.0869	7.53774e-16
MARCHF7	1.0866	1.78913e-06
TCTE1	1.08406	0.0474811
NFXL1	1.08347	1.18805e-19
CCNB1IP1	1.08271	1.15223e-30
HSP90B2P	1.08267	3.01565e-10
BTF3L4	1.08095	2.03799e-11
ZNF432	1.08087	2.67539e-06
COPB1	1.08019	8.58321e-11
ZNF367	1.07621	1.47363e-13
XRN1	1.07596	7.68553e-17
CLK1	1.07529	9.49861e-24
NFIL3	1.07367	4.97277e-12
EFCAB6	1.07215	0.0102067
LOC100288175	1.07062	0.0479065
ZBED3	1.0703	2.10009e-16
IFITM10	1.06576	0.0187511
C5orf51	1.06524	2.63176e-18
SCYL2	1.06461	3.96033e-19
OBI1	1.06403	2.24724e-21
FBXO48	1.06133	3.8495e-05
ZNF383	1.06122	1.08878e-05
SMN1	1.06013	0.00246936
INSC	1.06005	0.0124005
CYP2E1	1.05876	0.00885443
RSL24D1	1.05793	2.08486e-21
EPB41L4A-AS1	1.05778	6.65864e-13
ZNF274	1.05725	7.57055e-18
RB1CC1	1.05703	4.94434e-22
MEX3C	1.0567	1.92619e-14
NPAT	1.05529	3.4087e-05
ARID4A	1.05481	2.60373e-14
ZNF430	1.05298	1.1232e-08
IFIT5	1.05195	1.92255e-16
SPOCK2	1.04987	0.00078528
IFI35	1.04771	0.000390434
EDA2R	1.04732	0.045096
TTLL7	1.04485	1.96767e-10
ZFAND3	1.04478	3.48976e-28
LRIF1	1.04472	1.59482e-11
NEB	1.0447	0.000501925
TOPORS	1.04387	1.62359e-20
CBWD3	1.04325	0.0428682
HAT1	1.04269	2.14102e-05
ZCCHC7	1.04098	1.33225e-14
ZFAND2A	1.03876	5.25764e-09
MASTL	1.03822	1.26792e-24
CTDSPL2	1.03716	9.16349e-15
DNAJB4	1.03712	8.60433e-07
SYF2	1.03521	1.11858e-19
ZNF773	1.0352	1.25516e-05
CHD2	1.03387	2.20552e-45
NPTN-IT1	1.03322	0.00422694
PLCL1	1.03186	0.0119207
ZKSCAN1	1.03115	4.73179e-33
UHRF1BP1	1.03079	1.17698e-28
PLCXD2	1.03035	0.0359999
ZUP1	1.02969	7.77616e-13
DCAF10	1.02945	2.4158e-19
RGPD5	1.02783	0.0190824
ZNF175	1.02684	5.59148e-08
DUSP10	1.02625	0.00685578
RCAN1	1.02549	1.07039e-21
ZNF674	1.02263	0.000649549
LCA5	1.02234	9.09234e-05
SRP54	1.02194	6.81163e-23
PNRC1	1.02181	2.09066e-14
ECM1	1.01994	0.00536178
ZBTB11	1.01843	2.53886e-20
ZNF160	1.0177	0.00847434
COPG1	1.01758	2.09211e-49
ATAD2	1.01409	3.07376e-33
ANKHD1-EIF4EBP3	1.01376	0.0166643
CHIC2	1.0132	4.83962e-08
SLC35G2	1.01105	1.43959e-09
NCOA7	1.00994	1.48855e-11
FNDC3B	1.0063	1.93088e-13
JMY	1.00618	1.49289e-16
TTBK2	1.00615	3.24626e-15
LOC100130283	1.00553	0.0145334
HYOU1	1.00467	3.44594e-47
SKIL	1.00464	3.59306e-11
FBXO8	1.00389	6.60028e-07
NACA4P	1.00282	0.00716074
LOC107985544	1.00272	0.00351592
ZNF14	1.00253	2.42071e-05
MEF2D	1.00056	9.64452e-24
HMX3	1.00037	0.0398684
YPEL1	1.00016	0.00232918
TAOK1	1.00014	3.93649e-20
KMT2A	0.999027	8.01917e-29
SLFN5	0.998689	2.87329e-05
SNORD68	0.998114	0.0156902
C12orf4	0.997803	8.15405e-06
LRRC66	0.997646	0.0391281
SLC38A1	0.996444	4.8315e-51
GYPC	0.996347	0.000858381
ZNF420	0.994897	2.03106e-07
RIPK2	0.993517	1.76736e-11
MICU3	0.993008	0.0210837
KLHL15	0.992922	2.77302e-20
ZNF568	0.992193	0.00145352
XRCC2	0.990604	3.47347e-29
N4BP2	0.989943	1.90077e-08
DUSP16	0.989267	5.29234e-30
GMPPB	0.986635	2.12088e-27
C6orf62	0.985825	5.96483e-20
LYST	0.985805	4.43929e-10
BRSK1	0.985593	2.36677e-11
LONRF3	0.985445	3.50719e-10
GSDMB	0.984976	0.000960615
ZNF273	0.984091	0.00010355
SDCCAG8	0.98276	3.50277e-13
XRCC4	0.982702	0.000548702
CCDC163	0.982139	9.26115e-06
ZNF226	0.981652	1.74585e-07
GZF1	0.981265	1.39632e-15
ARCN1	0.980732	1.21403e-35
EAF2	0.980496	0.00818548
ZNF451	0.980203	1.89451e-13
HDX	0.97965	0.000358812
C17orf100	0.975531	0.00280232
RPL39	0.975216	0.00553483
RN7SK	0.974641	0.0168675
ZFYVE1	0.973883	1.09801e-09
USP32P3	0.972913	0.0119179
AAK1	0.971738	7.84921e-20
AKIRIN2	0.969722	2.75065e-29
CSNK1G1	0.969142	3.16154e-16
CEBPZ	0.969032	5.8501e-09
LOC441155	0.96894	1.25212e-07
HRK	0.968899	4.31842e-08
WDR78	0.968421	0.0111725
UTP23	0.967083	1.35312e-10
SNIP1	0.966233	1.45428e-13
TSTD2	0.966029	6.43877e-16
DNAJB5	0.964143	2.30154e-06
MTHFD2	0.963755	3.92697e-49
FAM76B	0.963691	2.78506e-08
CCDC174	0.960622	1.61865e-14
ZNF227	0.960457	7.5068e-10
CDC25A	0.959663	4.50386e-50
NFAT5	0.959032	6.88717e-17
DNTTIP2	0.956333	1.4958e-07
BRAF	0.956314	6.31057e-18
TVP23B	0.954739	3.7121e-09
GGNBP2	0.954691	7.63808e-24
RNF138P1	0.953635	0.000546323
CEP57	0.953452	1.56181e-16
MAFK	0.953033	9.79362e-16
NXF1	0.951806	9.61625e-42
ZNF543	0.949984	0.000254963
ARMCX3	0.949425	2.76731e-22
GCC2	0.94804	3.77144e-14
ADAM8	0.947037	0.000133555
LINC01963	0.945923	0.000698142
CEP97	0.94587	4.33086e-13
RHOQ	0.94338	3.95985e-16
LRCH2	0.941769	3.35859e-07
WAPL	0.941278	6.28115e-30
SMC4	0.940923	2.01238e-11
COPA	0.940902	8.93441e-49
ZNF223	0.939283	0.0261437
ZNF697	0.939271	2.79192e-09
CCDC17	0.93814	0.0270197
TMEM39A	0.936542	8.61802e-20
ZSCAN16	0.935103	0.000238681
MAP1LC3B	0.934849	7.32739e-17
ZC3H11A	0.93481	1.20941e-41
RNMT	0.934169	6.83355e-16
FAM53C	0.933698	1.04125e-35
SLC25A46	0.933025	2.42841e-12
MTFR2	0.932875	8.08914e-06
SEC23B	0.93231	1.14556e-32
WDR76	0.932307	2.23485e-12
NR4A1	0.932188	1.21605e-09
PALLD	0.931562	2.90915e-21
TRIM23	0.93113	8.82861e-08
ZNF845	0.931002	7.48984e-06
LOC100128494	0.929235	0.0421535
RBM33	0.927747	1.09508e-42
CUBN	0.92741	0.0396468
CHMP1B	0.926958	6.43894e-14
TMEM241	0.926551	1.27525e-10
BEX2	0.925592	3.9444e-14
UPP1	0.925225	6.94795e-08
HSPB8	0.924843	8.0924e-07
PYROXD1	0.92469	3.44202e-05
BCL10	0.924613	1.84044e-08
ZNF100	0.924403	0.00087456
COLQ	0.924347	0.0134401
ZFAS1	0.923993	4.74629e-18
DNHD1	0.922771	8.37756e-08
ZNF416	0.922763	0.000373484
ZNF621	0.921321	6.61591e-21
MTBP	0.921075	1.61195e-08
AK6	0.91994	1.27126e-07
ORC3	0.919453	3.79726e-12
KDM7A	0.919361	5.21853e-14
WRN	0.918597	2.15851e-11
PIGA	0.918103	1.21481e-08
MED17	0.917978	1.31872e-15
ZNF749	0.917672	2.77971e-06
ZSWIM9	0.916274	6.2514e-07
ZNF680	0.916206	0.00373491
KLF4	0.91535	8.63129e-05
AZI2	0.915268	1.10846e-12
ZC3H6	0.915138	0.00134231
TLX3	0.914968	0.0149091
SLC30A7	0.91493	1.69673e-11
HECA	0.913048	1.06237e-11
CASP3	0.912997	1.23398e-14
NIPBL	0.912884	6.37432e-19
BCAS2	0.912666	3.96378e-16
APOE	0.912203	8.60755e-05
USP16	0.912044	9.46963e-08
FRS2	0.911555	1.22754e-10
BOD1L1	0.910726	1.51262e-25
CAB39L	0.908111	0.0100143
ZBTB41	0.90651	8.77833e-06
ZNF687	0.905987	1.24889e-26
ESCO1	0.905197	8.71047e-10
AGAP6	0.903273	1.25436e-10
KIF20B	0.902855	5.39702e-06
CDKN1A	0.902614	2.62682e-15
SDAD1P1	0.901264	0.0318139
FOXJ3	0.900974	3.33695e-22
ZNF350	0.900913	0.00270387
FAM126B	0.900872	4.44479e-09
NANS	0.900462	9.73567e-25
FRG1	0.899603	2.22494e-07
MMS22L	0.89883	1.17457e-13
N4BP2L2	0.898796	2.17233e-12
USP15	0.897591	1.23127e-18
RSRC2	0.89648	3.96394e-29
LINS1	0.895526	1.48782e-09
DHX36	0.895328	1.17348e-15
ESCO2	0.893933	2.50691e-07
NCAPG	0.89361	1.80797e-19
LOC285074	0.893355	0.000572261
CLIC4	0.891444	1.18976e-22
NR4A3	0.890108	0.0269773
SBDSP1	0.888937	3.51731e-12
ZSWIM8	0.88876	2.17566e-26
RBM39	0.887941	2.95996e-34
ZNF417	0.887734	2.38345e-05
FBXO38	0.887601	2.09842e-13
MED13	0.886822	2.30287e-20
CPEB2	0.88614	5.22169e-05
ZNF480	0.883923	1.1673e-07
UBE2W	0.883268	1.41577e-05
SPRED1	0.88241	0.000127606
HAUS3	0.882343	5.96338e-08
PRPF39	0.882239	2.49398e-18
ZEB2	0.88166	3.89565e-11
CD101	0.88152	0.0102806
RECQL	0.880971	3.26069e-13
SASS6	0.880816	1.56904e-09
RFX3	0.879686	0.000469496
MKLN1	0.879409	8.22904e-13
CHD1	0.879393	1.79734e-06
BUD31	0.878973	8.4496e-19
SMARCAD1	0.878964	1.76469e-06
DNAH10	0.878644	0.00443555
USP37	0.878586	5.33745e-14
GADD45B	0.876814	1.28659e-10
POU2F1	0.875228	1.98363e-17
UBXN7	0.875192	4.278e-16
CCDC82	0.874361	4.23368e-06
HELQ	0.873693	2.01068e-07
STX12	0.873673	3.33969e-19
FBXW7	0.873573	3.13759e-14
SNORC	0.873481	0.00768102
YTHDC1	0.873385	3.19119e-27
KIZ	0.872726	2.03134e-09
ALG2	0.872698	2.9932e-14
BACH2	0.872522	6.92582e-06
TOR1AIP2	0.872049	2.01722e-31
RC3H1	0.87147	7.55808e-12
TCEAL9	0.870061	2.91717e-17
PAXBP1	0.869867	7.35088e-21
ZNF800	0.868633	3.88358e-05
EPC1	0.866508	8.59166e-12
TAX1BP1	0.866335	2.92519e-17
MEF2A	0.866258	3.07726e-19
ZNF134	0.865275	4.95483e-09
LRRC59	0.864945	4.00518e-47
CENPU	0.864795	1.31646e-14
UBALD2	0.864753	7.70949e-17
ZNF146	0.863981	2.86636e-07
ZNF555	0.863649	0.000641408
RELB	0.863568	0.000438369
ANKRD12	0.863507	3.40489e-07
OXR1	0.86267	1.42789e-08
LIN9	0.862543	4.42727e-05
IARS1	0.862403	3.04551e-36
FHDC1	0.861462	0.000745606
RBAK	0.860729	3.76821e-12
ZBTB8A	0.860538	1.04304e-06
RBM15	0.860414	1.46363e-21
MTREX	0.860087	7.53716e-08
PLA2G4C	0.859957	0.000643224
APC2	0.859886	0.00166514
KIF18A	0.85918	1.14476e-08
PHC3	0.858592	1.92465e-12
C5orf34	0.857525	6.47995e-05
YOD1	0.857337	6.22211e-22
ZFR	0.857	9.03251e-25
ARF4	0.856808	1.88299e-19
USO1	0.856296	3.01624e-18
LRRC39	0.855941	0.0118006
ATP2A1	0.855088	0.000368873
ZNF622	0.854751	4.4479e-13
GOLGA2	0.85449	1.06754e-24
MCL1	0.853652	9.27006e-41
SMC5	0.85288	4.55921e-15
TERF2IP	0.852084	5.21237e-23
CDR2	0.852065	2.9453e-17
SUGP1	0.851564	4.64385e-20
ASH1L	0.851152	8.69015e-27
NEDD1	0.848599	8.13133e-07
TULP3	0.84832	4.43141e-15
EIF5	0.847635	3.45702e-29
MRPS31P5	0.847214	1.71776e-05
FBXO32	0.847148	0.00201557
RPS6KB1	0.846937	1.14163e-17
DUSP5	0.846642	0.00149808
CCT6P3	0.846138	0.0142809
DDIAS	0.84572	2.52497e-09
CHD5	0.845637	0.0202176
ITCH	0.84516	1.07462e-19
PRRC1	0.845144	2.15611e-18
GNL2	0.84512	1.0153e-35
CCP110	0.843743	2.75937e-14
RASGEF1B	0.84368	0.000979056
ODR4	0.842399	5.25239e-05
PPP2R2A	0.841298	1.88543e-18
IKZF5	0.840058	1.73725e-12
PPIL4	0.83988	9.4435e-16
CEP76	0.839826	5.80214e-06
ADNP2	0.838269	2.83742e-13
ACBD3	0.838084	3.72319e-26
ZNF711	0.837865	2.07776e-12
JUNB	0.837724	2.40958e-08
WAC	0.837156	9.61921e-39
ASNS	0.836668	8.61157e-06
NBR2	0.836316	0.00438769
CHM	0.835646	9.71958e-09
ASPM	0.83481	2.98436e-06
ANAPC10	0.834704	2.04986e-05
IER2	0.834545	5.53672e-14
EDEM1	0.834498	4.93332e-19
MED1	0.834338	6.24865e-34
SPRED3	0.833291	0.0322765
ZNF567	0.833159	0.000138399
GPATCH2	0.833106	1.74837e-09
NAA16	0.833029	5.39745e-09
PRKXP1	0.832283	3.0957e-06
TRIB1	0.832261	3.98154e-10
CCDC28A	0.830784	7.94201e-08
BRIP1	0.83063	1.01866e-11
ZRANB1	0.828269	5.05177e-16
ZBED9	0.828152	3.0157e-06
NSUN6	0.826905	8.76491e-09
ZNF616	0.826074	4.58904e-06
ATF2	0.825854	7.06035e-12
UHRF2	0.825396	5.38171e-12
SUZ12	0.824958	2.65904e-13
IP6K2	0.82439	1.17253e-24
HELZ	0.823903	8.39463e-21
CACNB4	0.823782	0.000223977
UHRF1BP1L	0.823724	3.34854e-07
PELI1	0.8237	6.8916e-09
CSTF3	0.823362	7.30734e-18
RIF1	0.823094	1.41423e-13
AHCTF1P1	0.822876	2.46511e-08
AIFM2	0.822451	0.0340979
CERT1	0.822312	4.11917e-11
MTRF1L	0.821964	2.28223e-05
TENT2	0.820977	4.47806e-09
PFDN4	0.819958	0.000100682
CREM	0.818892	4.70065e-06
EAF1	0.818245	2.68188e-17
AHI1	0.818166	9.4779e-09
KIAA0355	0.818026	4.42186e-11
ATG13	0.816922	5.83517e-27
EIF2A	0.816764	8.91153e-18
ZNF585A	0.816603	2.05239e-05
TSC22D3	0.816229	5.27649e-20
ZNF143	0.814772	9.66347e-10
UBC	0.814753	1.89978e-35
ZNF518B	0.814366	8.22626e-09
ESRRB	0.814226	0.0205144
YME1L1	0.811561	3.81413e-27
TNKS2	0.811117	1.55744e-20
BACH1	0.811111	2.6623e-11
RNF44	0.810674	1.01154e-15
CEP295	0.80998	6.25181e-12
CHMP2B	0.809913	2.04205e-11
BCAT1	0.80961	5.55731e-13
NFKBIZ	0.809535	0.00123929
TAF1D	0.809253	3.97061e-18
DYRK4	0.808168	1.16453e-07
DENND4A	0.808023	2.82397e-08
TMEM79	0.807961	0.000143358
LSM8	0.807949	1.6043e-09
RAB9A	0.806993	9.3856e-08
RMI1	0.80614	1.31957e-05
VCPIP1	0.805739	3.67603e-09
PHIP	0.805211	2.34045e-13
ANKRD17	0.804567	8.94496e-32
NDC80	0.804006	3.4599e-09
TVP23C	0.803884	0.00644451
ZNF280D	0.802939	0.000150074
SUPV3L1	0.80249	8.67878e-19
TMOD1	0.802487	2.32621e-05
DYRK1A	0.802378	1.27409e-17
ELF1	0.802316	5.03341e-10
HAUS6	0.799961	2.68825e-05
RLIM	0.799877	2.23435e-26
BRPF1	0.799754	1.6155e-20
TRIP11	0.79899	7.04072e-12
TXNDC9	0.798675	7.06086e-06
NKIRAS1	0.797924	0.000855511
ZNF268	0.797657	9.12128e-09
MED19	0.797012	6.30996e-07
CKAP2	0.796965	6.78972e-20
RAB30	0.796376	0.00319425
EP400P1	0.796337	8.83239e-05
CNST	0.795441	6.27091e-08
RAB39A	0.795409	0.00728331
AKAP10	0.795322	1.71407e-12
ERLEC1	0.794698	1.33249e-11
SETX	0.794487	5.44665e-15
CCDC59	0.794293	3.46919e-11
GIN1	0.794127	0.0128135
MSH4	0.793162	0.0294396
CYTH1	0.791514	8.09785e-16
BLM	0.79124	4.48474e-15
DEDD2	0.790422	1.10593e-08
UBE2H	0.789209	1.50529e-17
ZFAND1	0.78898	4.06894e-08
ZNF655	0.788857	2.05682e-12
ZNF17	0.788108	0.00217555
BRCA2	0.787446	5.51015e-07
PSAT1	0.787342	1.86846e-32
RRN3P1	0.787119	0.0344969
ZNF778	0.786288	8.21165e-14
WDR45	0.786225	9.72856e-13
GOLT1B	0.786063	4.47507e-05
PTENP1	0.785414	0.00086941
SLC13A3	0.785327	7.94784e-08
SND1	0.785285	7.53506e-32
YIPF5	0.785065	9.58381e-11
PDIA4	0.784335	2.3145e-30
RAB33B	0.784235	0.000298172
PIP5K1A	0.784228	5.50859e-32
UBR4	0.783454	4.06119e-10
ZNF23	0.783404	4.28975e-09
SAMD8	0.783071	5.7424e-12
RANBP2	0.782644	1.00422e-06
RBL1	0.781495	3.46608e-11
FNTA	0.780806	4.81565e-09
ATG2B	0.780569	7.78225e-15
GBF1	0.78053	1.12444e-31
ATXN1	0.780429	1.16939e-05
NME7	0.78023	8.19251e-05
EIF3E	0.779739	6.60945e-08
ZNF230	0.779438	0.0135624
STAG2	0.779222	1.9711e-17
ARNTL	0.778197	6.18436e-05
CCNE2	0.777901	2.26856e-05
TRAPPC13	0.777837	8.33789e-08
DMPK	0.777739	2.12287e-16
ETV3	0.777633	1.80734e-15
ZNF582	0.776989	0.0410473
DMTF1	0.776877	3.1049e-17
ZC3H7A	0.776512	9.22096e-14
MAFB	0.776451	2.21856e-06
ARID3B	0.775918	2.37112e-17
PLRG1	0.775075	4.19954e-20
AEBP2	0.774638	1.80876e-09
GATAD2B	0.77383	2.62848e-23
PRPF40A	0.773544	2.33281e-18
PLK4	0.77315	5.05784e-10
BBC3	0.772315	1.0881e-05
TIPIN	0.771931	1.99645e-10
SMCHD1	0.771464	5.60059e-10
ARID4B	0.771092	2.83407e-16
SLC39A9	0.769853	7.22103e-17
R3HCC1L	0.769807	3.69431e-11
PTPN4	0.769797	1.98523e-06
MBTD1	0.769701	5.52086e-08
CEP350	0.769362	9.98092e-15
TRAPPC8	0.769347	3.64073e-05
SDF2L1	0.769139	4.79986e-13
VWCE	0.769118	0.0368455
JUN	0.76896	1.04575e-25
KCTD5	0.768854	6.23166e-18
CALCOCO2	0.768788	1.91358e-19
XPOT	0.768702	9.22385e-09
SSR3	0.767997	3.54219e-21
POLR2B	0.767984	3.50379e-18
ESF1	0.767441	5.5007e-11
ATP6V1D	0.767402	1.44408e-11
ETF1	0.766807	2.64551e-29
SUPT7L	0.76678	2.5876e-17
PIK3C3	0.766404	5.75578e-08
IBTK	0.76632	1.62737e-10
SERINC1	0.766009	2.06823e-27
ZNF644	0.765757	4.63015e-10
ORC6	0.765305	7.79898e-18
RAD51AP1	0.763824	5.94421e-10
ZNF84	0.76358	6.72136e-06
PGM2L1	0.763569	0.000480215
LARP6	0.763526	5.56144e-08
KIAA0895	0.762848	2.03775e-06
MORF4L2	0.762752	2.25052e-39
VIRMA	0.762636	1.22171e-13
GAB2	0.762512	5.59783e-05
MOSPD2	0.762511	8.30014e-06
C16orf72	0.762321	1.48678e-13
USP47	0.762137	6.60835e-11
STC2	0.762023	2.15466e-23
ZNF721	0.761501	1.9716e-09
INO80D	0.7615	3.10605e-06
SARS1	0.761486	1.23733e-35
AKAP8L	0.760641	3.78764e-24
APPBP2	0.760609	4.08095e-09
ZNF562	0.760343	7.63672e-09
GORASP2	0.760156	9.87538e-17
ZCCHC8	0.759591	3.93208e-13
DHX29	0.759447	7.62492e-13
TANK	0.759182	1.22601e-05
FAM200A	0.75909	0.00112404
CCNT1	0.758892	1.80063e-17
PIK3CA	0.758872	0.000381101
UGDH	0.758194	2.5727e-08
ZC3H11B	0.757455	2.07362e-05
DDX21	0.756875	5.42707e-34
SEC24B	0.756494	1.16e-12
ZNF140	0.756304	0.000369553
MYEF2	0.756015	6.88677e-09
ZNF764	0.755834	3.67738e-09
WARS1	0.755796	1.47815e-31
EIF1	0.755766	1.06418e-40
TOMM70	0.754775	8.49041e-14
DONSON	0.753317	1.9911e-12
PAX3	0.752543	5.53101e-05
SCN3B	0.751088	0.0305575
TTK	0.750813	0.00011686
OSBPL2	0.750521	5.05524e-13
GALK2	0.750388	0.000287556
HDLBP	0.749888	8.84035e-46
UBXN4	0.749486	6.93238e-15
KDM5B	0.749279	5.81518e-23
NFX1	0.748429	5.06632e-22
ELL2	0.748371	1.11604e-07
GPBP1	0.74825	1.79993e-17
LATS1	0.748051	2.83617e-14
ZSWIM6	0.74787	8.78986e-10
CCNT2	0.747341	2.03787e-08
CENPC	0.74715	9.12215e-07
SEC31A	0.746647	1.62702e-20
TAF2	0.746364	1.79014e-14
ZNF473	0.745777	2.2269e-11
CDC45	0.745534	7.3935e-25
ZNF790	0.745278	0.0471693
STIL	0.745067	5.5513e-10
DNAJB6	0.74462	7.07432e-19
SON	0.744564	2.28211e-41
MIR3064	0.744553	0.0110221
CCNL1	0.744518	2.03824e-17
GTPBP10	0.743819	1.4889e-06
ANKHD1	0.743682	0.00265501
TP53INP2	0.743472	1.42493e-06
ANKRD49	0.742854	0.000102122
TBP	0.742465	6.96249e-11
GOSR1	0.742355	1.79886e-13
POC5	0.741883	1.4893e-05
MCM6	0.741712	3.01849e-26
POLK	0.741541	3.64235e-05
BET1	0.741075	0.000102714
CENPN	0.739944	7.28246e-14
SINHCAF	0.739405	4.29076e-12
RNGTT	0.739122	3.07459e-07
EIF2S2	0.73911	1.44167e-22
ATG4A	0.738734	1.00868e-06
MCEE	0.738047	0.00730426
PAPOLG	0.73801	3.81796e-07
LARP1B	0.737955	7.28282e-11
TRAPPC6B	0.737766	1.7641e-06
CSNK1E	0.737273	5.59037e-07
CDKN2AIP	0.736893	2.72066e-09
RAPGEF2	0.736355	1.81807e-11
MELK	0.736234	2.73463e-17
UBR3	0.735473	5.86793e-12
HIVEP2	0.734846	1.98356e-09
DMXL1	0.734505	4.54166e-08
DDX20	0.734115	1.76872e-11
ZC3H15	0.732098	4.75001e-17
HSF2	0.73207	3.06413e-12
ERI2	0.732012	4.08128e-06
KNTC1	0.731971	1.50737e-11
MORC3	0.73145	3.77592e-09
RABGGTB	0.731071	4.47934e-06
FGFR1OP2	0.73	3.61944e-10
TFAM	0.728271	1.02916e-05
ZNF585B	0.727313	5.16735e-05
ZNF577	0.727253	0.0259959
GOLPH3	0.726136	1.39919e-12
ARIH1	0.725905	9.27417e-20
CASP10	0.725745	0.0344498
IDE	0.725036	1.53123e-16
OTUD7A	0.724996	0.00601167
MYSM1	0.724915	1.47139e-14
KPNA4	0.724891	1.69257e-13
NMD3	0.724676	3.3436e-14
C10orf88	0.72442	6.47991e-05
RO60	0.724069	3.57956e-08
ZNF770	0.722883	1.72663e-09
FNDC3A	0.722037	6.26507e-14
ORC4	0.7212	1.13726e-05
TTLL11	0.720843	0.000490036
CNOT1	0.720763	6.55016e-28
RSBN1	0.720727	6.64823e-07
REL	0.720665	1.28313e-06
PPM1B	0.72019	9.25381e-10
TOPBP1	0.720015	8.04587e-15
C3orf38	0.719407	6.4363e-06
TP53INP1	0.719396	0.00049257
MTF2	0.719299	3.31758e-14
PMEPA1	0.719226	0.000862761
GKAP1	0.718054	0.00535226
TUT7	0.717917	3.24556e-08
EIF1B	0.717468	2.6212e-11
RNF6	0.717263	4.94179e-10
ZBTB5	0.716091	6.54094e-12
FER	0.715715	7.493e-06
FANCB	0.714853	0.00542278
TPT1	0.714411	1.52377e-26
SP1	0.713677	2.92697e-21
EDEM3	0.712903	9.15472e-11
ZNF765	0.712851	0.00504623
ZNF26	0.712691	0.00133895
RFWD3	0.712329	1.91177e-24
ZNF551	0.711904	1.68492e-05
DDX50	0.711648	8.59097e-16
NSD3	0.711547	4.90446e-15
KLHL11	0.710686	5.63414e-10
SBDS	0.710363	7.73075e-13
ATF6	0.709941	9.37586e-17
COPS2	0.709749	1.81364e-09
ELK4	0.709261	8.10875e-10
SEC23A	0.7089	6.21477e-18
PPIG	0.708885	7.01585e-13
ZNF678	0.708722	4.7083e-08
CFAP43	0.707775	0.0171903
NFKBIL1	0.707339	3.73898e-07
ZNF587	0.707189	8.85455e-08
JMJD6	0.707176	4.20645e-15
RPAP2	0.707175	8.92507e-11
ADPRM	0.707123	0.0327713
EXO1	0.707031	5.73846e-13
THUMPD1	0.706908	3.75112e-10
ZNF699	0.706842	0.0419047
DENND2A	0.706572	0.0434167
CDKAL1	0.706352	3.30055e-06
UFSP2	0.706154	2.32175e-06
VLDLR	0.706	0.00671047
RSF1	0.705854	4.59451e-11
DYM	0.705141	1.50057e-08
MCPH1	0.704896	7.43902e-07
GCC1	0.704311	1.05593e-10
FXR1	0.704256	4.26089e-12
DNAL1	0.704174	0.000156977
COPE	0.704111	1.49716e-20
PRNP	0.703332	8.73079e-11
ATXN3	0.7029	0.000108079
TAF1A	0.702448	0.000149946
PRPF38B	0.701466	2.31498e-24
EVI5L	0.701155	3.83747e-07
ZNF408	0.700825	1.69485e-06
GPATCH11	0.70018	8.34628e-09
SENP7	0.699945	0.000884024
ZFAND5	0.699911	1.82096e-14
GTF3C3	0.699697	7.21706e-11
PER2	0.699685	5.86737e-06
RPF2	0.699604	4.29716e-15
TAF4B	0.699261	2.35681e-10
NR4A2	0.69924	0.021145
IRS2	0.698837	3.26302e-05
TRIM21	0.698825	0.00223464
LOC729603	0.697684	0.0186298
MOSPD1	0.697614	5.84001e-05
HSPA14	0.696921	4.58741e-17
MSTO2P	0.69634	2.0963e-06
TUBE1	0.696193	3.18595e-07
ATXN7	0.69615	6.25094e-09
THAP10	0.695479	0.00537105
HAUS2	0.695312	2.67693e-08
LRPPRC	0.694845	4.90744e-17
ZEB1	0.694672	3.12927e-10
AHCTF1	0.69414	2.6672e-10
ZNF614	0.694131	1.7325e-05
CUL3	0.693112	5.6086e-13
ZNF431	0.692962	2.38012e-06
FEM1C	0.692504	6.36927e-05
MOB1B	0.692108	0.000498298
PDCD4	0.692026	3.99167e-16
ZNF530	0.691781	0.000572486
STRN3	0.691678	1.62763e-08
SNORD36A	0.691558	0.0158482
GTF2H1	0.690995	2.25787e-10
EIF2S1	0.690934	6.32106e-14
LOC727896	0.690857	9.31185e-05
C2orf49	0.690395	1.89156e-07
FNBP4	0.690321	2.36362e-21
ZNF35	0.689823	0.0134753
ACTR6	0.689662	8.07591e-05
RPAP3	0.689656	2.63001e-09
RPS6KA3	0.689473	7.79829e-08
CWC22	0.689336	1.16928e-09
POT1	0.688837	0.000647623
KRCC1	0.687906	0.012983
CDT1	0.687727	1.76022e-19
RNF14	0.686948	4.94268e-08
PDXK	0.686444	4.97089e-17
EXOC8	0.686278	1.31513e-13
ZNF16	0.686236	0.00234092
GID4	0.686072	6.60479e-09
GTPBP2	0.685741	5.69125e-14
ZNFX1	0.684013	1.14259e-08
SMC3	0.683935	7.04459e-06
VPS37B	0.683903	2.95502e-12
REV3L	0.683849	1.01235e-09
MAP3K13	0.683656	3.49376e-05
SNHG1	0.683578	1.48735e-15
ZNF250	0.682724	0.000683759
SLC33A1	0.682693	1.44047e-11
TAF13	0.682535	3.73747e-05
CNOT4	0.682051	1.15429e-10
SDCBP2-AS1	0.681955	0.0173304
C12orf65	0.681854	2.37472e-05
ABCE1	0.681697	8.36649e-06
ZNF75A	0.681364	3.34752e-05
TRUB1	0.68123	5.89713e-10
SNRNP48	0.681173	9.8001e-11
MCM10	0.680735	1.89305e-21
ZRSR2	0.680586	2.1062e-05
AZIN1	0.680389	2.1721e-13
STK40	0.680129	3.77913e-15
DSN1	0.679886	3.42114e-12
MIA3	0.679661	8.40783e-22
LPIN1	0.679264	1.11996e-06
TXNDC11	0.679161	6.24136e-10
PAIP2	0.678812	1.2447e-10
SMNDC1	0.67863	9.35987e-12
UBA6	0.678404	4.4204e-07
KLF6	0.678243	1.08044e-08
SDCBP	0.67791	5.54531e-13
FBXL19-AS1	0.677094	1.22979e-07
ATF4	0.676902	6.10623e-30
BEX5	0.676846	0.00648232
KMT2E	0.676337	4.20257e-11
MBD4	0.676256	2.25819e-07
AVL9	0.676085	6.11914e-10
SNW1	0.675785	2.17576e-17
KBTBD2	0.675342	2.04081e-06
EIF3J	0.675273	1.11646e-12
TRMT44	0.675182	1.34859e-06
NCOA4	0.675111	4.18092e-22
SBNO1	0.675095	5.05691e-14
KIAA1586	0.675027	0.00420496
HINFP	0.675002	3.51252e-07
RC3H2	0.674876	4.0302e-15
ZNF470	0.674769	0.02494
UBE2CP5	0.674455	0.0397562
ARMCX5	0.674293	4.08523e-07
UBR1	0.674174	1.1624e-08
OPTN	0.67416	3.5733e-07
ZNF536	0.673708	0.00907227
JUND	0.673556	4.10689e-15
TUFT1	0.673183	3.11734e-07
FAM91A1	0.673031	1.42149e-08
DUSP4	0.672876	0.035048
TUG1	0.67218	1.05241e-16
PITPNB	0.672177	2.3021e-15
PPP6C	0.671878	3.54597e-11
TRAF6	0.671492	3.03384e-06
SCNM1	0.671251	0.00585987
PI4K2A	0.67048	4.05685e-10
ICA1	0.67019	0.0405309
ANXA1	0.669314	0.0272944
RORA	0.668615	0.0115304
PANK2	0.66853	1.29581e-10
METTL14	0.668317	1.23884e-06
C21orf91	0.667803	0.000395469
BAZ2B	0.667662	4.31594e-05
PIK3C2A	0.667602	1.36416e-08
NBEA	0.667194	0.000141674
CHAF1A	0.667082	2.49314e-21
NUP58	0.667021	9.36639e-12
TMEM167B	0.666151	4.53464e-05
EEF1A2	0.665964	1.66771e-13
EXOSC9	0.665196	1.76281e-12
TNFAIP3	0.665076	0.00102208
GTF3C4	0.665069	5.99846e-20
SLF1	0.664543	0.000117536
COPB2	0.664135	1.55225e-17
SAMD4A	0.66392	3.9268e-05
AASDH	0.663901	0.000113247
ATP6V1H	0.663567	5.40162e-09
COX7A2L	0.663488	2.54643e-14
TAB3	0.663428	8.29442e-07
HASPIN	0.662719	1.41629e-09
PPP1R12A	0.662149	1.20811e-09
SAV1	0.661827	8.36275e-09
UBR5	0.66096	6.4293e-18
PPP1R15B	0.660571	6.29072e-18
ZNF200	0.660371	7.59188e-06
RBBP8	0.66022	5.26497e-10
PEA15	0.659957	2.80149e-18
C9orf85	0.659905	0.00399048
ZNF670	0.659829	0.049919
SLMAP	0.659534	2.46008e-09
ZNF394	0.659433	1.6055e-05
SYVN1	0.659002	1.88426e-16
ZNF280C	0.65899	1.84197e-06
KPNA5	0.658307	5.15068e-05
NUDCD1	0.658067	7.88655e-05
EMSY	0.658031	2.18829e-08
ITGB3BP	0.657735	0.000195565
NOP58	0.657446	5.24416e-16
NUFIP2	0.657207	3.47413e-17
UBE2J1	0.657172	5.00105e-12
RTKN2	0.656809	6.50736e-05
ZBTB34	0.656396	1.09375e-07
SMC6	0.656351	0.00187322
TOGARAM1	0.655811	1.00355e-05
NFE2L2	0.655724	6.95463e-10
CRABP2	0.655476	0.000227153
C18orf25	0.655268	7.85039e-08
FIP1L1	0.655079	3.63446e-13
SGO1	0.654856	1.34445e-05
CHUK	0.654659	2.48041e-13
USP49	0.654238	1.57436e-06
EZH2	0.654208	1.14529e-16
BCLAF1	0.654031	1.33322e-16
RNF138	0.653804	3.69016e-10
SOCS4	0.653382	4.24477e-08
POLQ	0.653127	1.21307e-09
RNF185	0.653089	2.26623e-11
LINC00888	0.652858	0.0141776
SRSF11	0.652789	1.26948e-22
OSTC	0.652678	1.64493e-10
KIN	0.652043	4.49073e-06
RND3	0.651836	2.55068e-07
PSMD12	0.651607	4.37767e-10
CSNK2A2	0.651348	7.36749e-12
DOCK3	0.65109	1.08066e-07
EIF3A	0.650481	1.24172e-34
CNOT10	0.65043	2.51342e-10
ARMCX5-GPRASP2	0.649393	0.0360348
ZNF410	0.649391	1.59536e-10
PIAS1	0.649144	1.13623e-08
FBXO45	0.648395	1.51524e-06
NUF2	0.648388	2.3335e-07
ZNF569	0.648268	0.00768586
TYW5	0.647858	0.00109343
METTL15	0.647774	0.000904132
CCNJ	0.647764	4.61802e-08
DEK	0.647515	2.02969e-05
APOOL	0.647484	1.17034e-05
ATG101	0.647272	3.35284e-07
SKA1	0.647007	2.62736e-06
GNG12	0.646904	5.70386e-08
MYBL2	0.646205	6.64563e-23
INA	0.646162	1.71167e-05
HMBOX1	0.646149	0.0145748
USP36	0.645562	5.04705e-21
SLC10A7	0.645111	0.00101339
EPC2	0.644479	1.1688e-07
CGGBP1	0.644171	8.30997e-12
LOC729218	0.644159	4.49383e-08
EPG5	0.64405	7.34439e-06
OTUD6B-AS1	0.643937	0.000144384
BTAF1	0.643883	1.93016e-14
CHD9	0.64359	3.98331e-08
UVRAG	0.643396	9.84257e-06
TBC1D9	0.642641	1.66002e-07
PNPT1	0.64237	5.16441e-09
WEE1	0.642226	1.97284e-09
ANXA5	0.641766	2.77758e-16
MIER1	0.641608	5.04049e-08
NNT-AS1	0.641272	0.0294932
CCDC9	0.640992	6.25523e-07
AKAP9	0.640524	1.43348e-07
GPATCH8	0.640373	1.08632e-20
ZSCAN29	0.639925	1.88652e-09
TRIM11	0.639914	2.30288e-14
NUP153	0.639612	1.34068e-05
NBEAL1	0.639368	0.012567
KDM5A	0.638743	7.79697e-15
UFL1	0.638649	3.7048e-06
TFE3	0.638311	5.2959e-12
DCUN1D3	0.638205	0.00277959
BLZF1	0.638085	6.84753e-06
BBX	0.638001	1.47315e-11
PML	0.637805	7.46676e-09
MBD1	0.637791	1.37267e-12
HK2	0.637731	2.42103e-13
CENPL	0.637304	6.55579e-05
PARM1	0.637175	0.00235167
KIF24	0.636774	2.58234e-06
ARL13B	0.636312	5.01111e-05
PCK2	0.636219	8.22414e-07
CTTNBP2NL	0.63616	1.74835e-07
ZBTB49	0.635943	0.0143574
AP3B1	0.6353	1.06629e-07
SIAH1	0.635105	0.000185524
SSH2	0.634523	1.32722e-08
GPR50	0.634263	0.000627925
VRK2	0.633949	0.000240148
MTRNR2L2	0.633786	3.87903e-16
KATNA1	0.63378	8.62124e-08
CHMP5	0.633429	1.24537e-10
NEDD4	0.633336	0.000493285
CLTC	0.633114	7.42771e-16
PPWD1	0.633057	6.48221e-08
MPHOSPH10	0.632944	7.90466e-09
SMG1P3	0.632895	0.0398293
TRPS1	0.63276	0.000242492
SHOC2	0.632006	6.40852e-06
NT5C2	0.631802	5.20824e-11
ATXN2	0.631339	2.4016e-12
TOLLIP	0.631337	5.1572e-09
TMED2	0.63131	1.13081e-18
NBR1	0.631112	2.07146e-17
RNF11	0.63073	6.69256e-07
SRP68	0.630533	1.08022e-23
TATDN1	0.630377	0.0024562
KBTBD8	0.63001	0.00322804
SLC25A6	0.629554	0.0066538
RAD9A	0.629151	8.12342e-08
DPM1	0.628896	1.15482e-07
IST1	0.62877	1.04327e-17
UBE2O	0.62865	1.40123e-19
PHF20L1	0.628146	5.54648e-10
YTHDF2	0.628001	1.27372e-16
SAT1	0.62774	4.9818e-06
RAB2B	0.627514	0.000141751
MTHFD1L	0.627076	4.79649e-18
BRD8	0.62699	1.87064e-19
CCDC50	0.626922	7.21202e-07
H1-0	0.626028	7.45331e-20
GOLGA3	0.625856	2.88482e-13
UCHL5	0.625376	1.72913e-07
PTPN12	0.624921	1.40281e-05
DNAJC2	0.624827	1.54667e-13
MIA2	0.624677	0.000424539
RMND5A	0.623655	9.65873e-13
TBC1D22B	0.623588	6.45169e-06
DPP8	0.623347	1.71414e-09
CGRRF1	0.623275	0.00568342
WBP4	0.623208	5.54131e-05
DCK	0.623119	0.000403785
FBXO3	0.622651	4.01343e-07
ALDH6A1	0.621158	7.95288e-05
RNF114	0.621127	1.87588e-11
SMARCA5	0.621063	1.14902e-11
BIRC2	0.620471	7.2665e-05
SCAF11	0.620423	3.251e-12
ZNF426	0.620295	0.000796965
NFKBIB	0.619838	2.77902e-09
LIN54	0.619634	9.36997e-07
SETD7	0.619378	1.5148e-13
ATG12	0.619083	2.27856e-06
DDX59	0.618805	4.54089e-05
DIAPH2	0.61871	0.00113039
SEC63	0.618688	7.8882e-15
CEP120	0.618605	4.16999e-05
RIT1	0.618507	6.28337e-06
FAM135A	0.61828	0.000118405
CSNK1A1	0.618006	1.22319e-19
UHMK1	0.617733	0.000474062
ASNSD1	0.617512	1.65156e-06
BRIX1	0.617488	1.64553e-09
TGDS	0.617076	1.87295e-05
SETD2	0.616938	5.07562e-18
RRAGC	0.615789	8.906e-06
TPP2	0.615517	2.12881e-09
NF1	0.615279	3.27839e-10
EPB41L5	0.61481	6.11978e-06
CASP8	0.614774	0.00903958
ZNF155	0.61461	0.0398733
SENP6	0.614381	4.37709e-08
LARS1	0.614283	1.03478e-19
MIB1	0.613794	2.88603e-11
NEK11	0.613398	0.0424731
TTC33	0.61257	0.000125212
ZNF649	0.612255	0.0256651
INTS7	0.612	1.67951e-10
RGS5	0.611231	0.00691627
SF3B1	0.610996	5.26573e-07
UBN2	0.610478	1.80508e-09
HBS1L	0.610012	6.54313e-12
LIN28B	0.609733	1.73318e-10
FAM219A	0.60934	4.76689e-10
FAM133DP	0.609325	0.00596521
FAM13B	0.608879	2.11359e-07
ASB7	0.608824	4.9002e-06
ZMYM2	0.607987	1.3284e-06
FBXL3	0.607975	3.86532e-08
NDRG1	0.607857	4.31101e-15
BRAP	0.607725	9.39412e-08
KIAA2026	0.607655	0.00365635
PCM1	0.607226	7.6107e-10
POLA1	0.607067	1.74016e-12
PRKAA2	0.606249	8.34748e-06
CDC5L	0.606203	4.98846e-19
ZXDB	0.606124	0.00712344
MB21D2	0.605296	0.0442195
NSUN3	0.605134	0.00135309
EBLN3P	0.604054	2.01305e-07
SLC7A1	0.603132	5.47265e-19
GLS	0.603126	5.42553e-11
PEAK1	0.602913	3.93272e-09
ABRAXAS2	0.602887	1.01849e-06
NKAPD1	0.602504	5.97428e-08
SP2	0.602503	5.26188e-09
ATF7IP	0.602198	4.96036e-11
RAB21	0.602194	1.18534e-07
CDC37L1	0.602118	0.0170436
CCDC66	0.601876	2.31074e-05
RCHY1	0.601579	0.000431498
ICE1	0.601293	8.77284e-11
PUM1	0.601014	5.76824e-20
RMND1	0.600946	4.66123e-06
TBX20	0.600709	0.0472562
UBALD1	0.60045	2.8497e-08
VPS13B	0.59984	2.58376e-06
YRDC	0.599753	2.66324e-09
LRATD2	0.599718	9.82691e-08
TFAP2C	0.599509	0.0244767
BROX	0.599389	3.50526e-07
ZNF324	0.598437	2.33755e-06
DDX52	0.59832	5.07168e-11
FRYL	0.597964	0.000184584
DERL2	0.5979	1.26758e-06
ZNF211	0.597887	0.000758085
ROCK1	0.597527	2.9495e-10
ABHD8	0.597524	0.0334501
TIMM9	0.597193	7.09881e-05
UTP14A	0.597099	6.70449e-16
ZNF566	0.597094	0.0192465
ZNF713	0.597076	0.0442265
WAC-AS1	0.596988	0.00108524
STK38L	0.5966	1.42383e-05
RRN3	0.596456	1.57108e-10
THOC2	0.595959	4.71114e-13
NUP54	0.595848	0.00285293
CEP170	0.595191	1.38057e-10
C4orf46	0.594872	7.88011e-05
BMT2	0.594854	0.0331865
MAP1LC3B2	0.594489	5.66976e-05
MARCHF5	0.594101	1.43263e-08
UTP25	0.594039	5.97973e-12
NCKAP1	0.593853	0.000746616
USP38	0.593795	6.90057e-07
EVI5	0.593646	4.19215e-05
TBPL1	0.593318	3.24449e-05
DBT	0.593194	1.8561e-06
SNHG32	0.593124	2.30687e-09
BCDIN3D	0.59288	0.00155796
INTS12	0.59283	3.1041e-07
TTLL3	0.592644	0.0227855
PCMTD1	0.592168	0.00908552
RBM26-AS1	0.592102	0.0153758
CAMLG	0.592028	2.44651e-08
CDK17	0.592007	0.000141099
WDR43	0.591981	9.10926e-16
NARS1	0.591956	6.46188e-15
MED10	0.590999	3.18504e-05
FAR1	0.590926	4.3836e-09
UEVLD	0.590819	0.00495764
IMMP1L	0.590794	0.0301822
EIF1AD	0.590364	3.88005e-07
MBD5	0.590047	0.00467674
CLK3	0.589487	4.16307e-08
RB1	0.58895	2.40772e-07
SNHG6	0.588813	8.82315e-05
SYNJ1	0.588468	7.11055e-06
NSMCE2	0.588405	0.000202283
RBBP5	0.588311	1.10033e-09
ZNF627	0.588197	0.0142556
N4BP1	0.587316	1.79458e-07
CHEK1	0.58682	2.47144e-09
ACAP2	0.586741	2.20038e-05
PMM2	0.58673	9.80607e-08
ETAA1	0.586474	0.011939
USP8	0.586413	6.29942e-08
YIPF4	0.586308	2.50319e-08
PPP3R1	0.586238	9.026e-08
SECISBP2L	0.586016	4.47726e-06
DHX40	0.585808	1.1578e-08
NAMPT	0.585623	1.9913e-05
GORAB	0.585289	0.0012035
FBXO28	0.584738	7.62231e-09
PJA2	0.584485	2.38934e-09
GUSBP11	0.584405	2.93977e-08
RPRD2	0.584215	1.63253e-13
RABGAP1	0.583163	3.0344e-10
TMEM263	0.583086	1.44708e-06
IQCH	0.583035	0.0188969
CDC23	0.58281	1.53988e-10
LAMTOR3	0.582572	4.93161e-05
ZNF263	0.582278	2.26964e-08
KIAA0232	0.582109	1.18061e-06
RSL1D1	0.581877	1.36975e-22
FBXW11	0.581671	1.2262e-11
YEATS4	0.580967	0.00146252
FOXD3	0.580808	0.0126354
MMADHC	0.580634	1.95856e-06
SH2B3	0.580217	0.000254579
IGBP1	0.579756	3.59699e-06
COPS3	0.579561	2.1085e-14
SMAD4	0.579273	3.6238e-07
ATP6V1C1	0.579044	5.96827e-07
PAIP2B	0.578908	0.000363799
PCNA	0.5786	5.13509e-12
EMC2	0.578443	0.00292117
SIRT1	0.577919	3.35758e-08
UBE2B	0.577177	0.000591368
PLAGL1	0.576926	6.82432e-11
EMP3	0.576619	0.0132673
TTC1	0.576376	1.51671e-08
RFC1	0.57612	1.34231e-12
EBF4	0.576015	0.0107393
TIAM2	0.575721	0.020027
POLD3	0.575701	7.68598e-08
TIAL1	0.575475	1.8408e-10
VPS54	0.575424	1.66206e-05
SREK1	0.575121	1.15745e-11
RNF122	0.574971	0.00454546
UBA5	0.574614	2.64584e-08
RPF1	0.573989	1.36519e-08
RAPH1	0.57397	9.27918e-06
PRRC2C	0.573927	6.25323e-18
CCNI	0.573667	3.14754e-14
CRK	0.573473	4.44805e-13
IPMK	0.573306	0.0157638
DCLRE1A	0.573131	1.04951e-06
PROB1	0.572903	0.0407978
KCMF1	0.572794	1.11676e-06
NEDD4L	0.572773	0.000191284
ARFIP1	0.572437	0.000446622
CKS1B	0.572031	0.000186407
EIF3H	0.572018	1.14082e-12
TET2	0.571994	1.6354e-05
ZNF483	0.571559	0.0420333
PTPN21	0.571438	0.00058533
RUNDC3B	0.57105	0.041491
FOXO3	0.5709	2.96833e-08
PTPDC1	0.570886	0.00167057
NFATC1	0.570802	0.000386442
SCAF8	0.570672	8.48572e-14
SAP30BP	0.570081	4.15227e-11
OGA	0.569535	4.55862e-12
GNA13	0.569504	2.39657e-06
NOL8	0.569463	1.05045e-12
SLC30A9	0.569234	2.2695e-08
RYBP	0.56918	2.02465e-06
PPP4R3B	0.569108	3.23812e-07
FAM122C	0.568332	0.0476724
TERF2	0.567842	4.92764e-09
MYNN	0.567759	0.000186528
MTMR6	0.567153	0.000852856
LARP4B	0.567077	5.37386e-17
TRIP4	0.567062	6.94822e-05
HEG1	0.567049	1.68055e-05
PANK3	0.566629	2.91442e-09
FAM184A	0.566604	9.72216e-05
ERP44	0.566411	2.3065e-10
RPGR	0.565976	0.00131695
TOP3A	0.565864	1.15441e-14
THAP12	0.565776	3.38137e-07
BLOC1S3	0.565659	0.000416776
WDR75	0.565635	2.30937e-07
UPF2	0.565585	5.73456e-11
PLEKHM3	0.565558	2.13953e-05
RABL3	0.5652	0.000157903
STAM	0.56484	1.10983e-06
ZCCHC12	0.564721	1.68329e-10
NR1D2	0.564678	4.87123e-05
CRNKL1	0.564385	2.848e-07
PLAG1	0.564317	0.00591063
WDSUB1	0.563722	0.0284561
SMG1	0.563656	1.32457e-08
KIF2A	0.562989	2.97154e-07
RANBP10	0.562982	1.22105e-08
CCZ1	0.562793	0.0151654
ZNF24	0.562718	2.73673e-17
DLG1	0.562508	1.21065e-06
SLC30A5	0.562249	3.17403e-09
TTC23	0.561827	7.90279e-05
CRBN	0.561808	0.00157458
SCAF4	0.561728	1.90505e-14
PSMG2	0.561614	0.000723193
RUNDC1	0.561409	3.21387e-07
GOPC	0.561304	1.42747e-08
MARS1	0.561234	2.30932e-21
NAA30	0.560978	0.000318837
FCF1	0.560718	4.10834e-07
PAK3	0.560262	0.0225136
ING3	0.55996	0.000115287
KDM4A	0.559358	2.55703e-13
KIF5B	0.559334	3.24578e-12
WASL	0.559161	1.12137e-05
MAP4K5	0.558662	3.60387e-06
TRAM1	0.558358	6.63923e-09
ABI1	0.55785	1.95848e-07
ELF4	0.557834	5.03473e-08
SRSF10	0.557781	5.01961e-15
ZNF304	0.557753	0.0216335
BICD1	0.557357	0.00385368
MAPRE1	0.556957	9.03279e-17
BNIP3L	0.556267	0.0018078
TYW3	0.556263	1.89322e-05
RNF10	0.556191	4.1427e-17
NVL	0.555924	3.01637e-13
SNHG5	0.554966	1.15354e-08
SDAD1	0.554944	5.80467e-09
DDX6	0.554572	2.29357e-10
PPP4R2	0.554492	8.73299e-08
THAP1	0.554072	0.00663185
TNPO1	0.553798	4.98258e-05
SQSTM1	0.553295	4.70861e-17
CDCA5	0.553097	5.25855e-13
PPM1D	0.553045	1.04834e-07
LIN7C	0.553039	0.000250923
PPP2R5C	0.552342	1.86114e-09
ZNF148	0.552255	9.22908e-05
DAP	0.552236	6.60495e-10
YBX3P1	0.552067	0.00136734
MYO1D	0.551705	9.39321e-10
RAD17	0.551697	9.11991e-05
RPS6KA6	0.551693	0.00760422
IREB2	0.551665	7.82153e-09
CIDECP1	0.551492	0.0175934
ZNF286B	0.55123	0.0468
ERCC6L2	0.551195	5.21468e-05
FOXP2	0.551118	0.00634104
KIAA0556	0.551003	8.45924e-06
MED6	0.550883	4.67727e-06
RAB3GAP2	0.55079	1.18548e-09
ZNF277	0.550782	0.0110746
TMEM167A	0.5507	8.44761e-07
BDP1	0.550448	5.24792e-08
DCP2	0.550303	1.95602e-07
DNAJC10	0.550076	4.80407e-08
HIF1A	0.550047	4.68271e-07
AMMECR1L	0.549802	7.50466e-10
GMPS	0.549723	0.000921447
CCT8	0.549624	8.08602e-14
DENND10P1	0.549115	0.00385842
ZNF280B	0.548948	0.000304976
RARS1	0.548796	3.71373e-08
IP6K1	0.548526	1.31065e-11
SUPT6H	0.548526	5.8713e-20
MC1R	0.548268	0.0399462
CSPP1	0.548244	1.70584e-06
LARP4	0.548187	3.10272e-09
FBXO11	0.547982	9.28009e-06
KMT2C	0.547838	1.05965e-09
VPS37A	0.547462	0.00357082
PPP2R3C	0.547289	0.000415964
ATM	0.547061	1.28912e-05
TRAPPC10	0.547006	5.84895e-09
TRIM36	0.54676	0.0488843
AMBRA1	0.546716	6.6188e-10
CWC27	0.546686	1.88271e-05
RPL22L1	0.546112	8.45449e-07
TMCO3	0.546038	3.64972e-05
PPP2R5E	0.545935	4.67755e-06
NUDT19	0.545932	0.000309236
PICALM	0.545797	7.01286e-11
SMAD5	0.54567	1.52104e-08
FOXN2	0.545632	0.00814046
NAP1L1	0.545459	5.89179e-05
PPP6R3	0.545407	3.2187e-13
NEPRO	0.545272	2.8808e-05
BAG5	0.545181	8.90724e-09
RIOK1	0.545122	4.74734e-09
MED26	0.544921	1.42807e-05
NANP	0.544759	0.000419574
PTPN9	0.544727	2.53306e-07
CENPE	0.544717	0.00165113
CECR2	0.544481	8.9577e-08
SKA2	0.544426	2.76432e-07
NGDN	0.544045	1.53832e-08
RPRD1B	0.543988	2.82409e-07
TAOK3	0.543801	0.000497512
LINC00630	0.543363	0.0191591
ZNF189	0.543105	0.000431116
SNHG16	0.542991	8.15747e-11
UTP11	0.542916	1.37045e-06
C9orf72	0.542156	0.0263547
YES1	0.541983	5.41609e-06
IL6R	0.541516	0.0154618
SIK3	0.541253	3.40592e-08
ANK2	0.541207	0.000224495
ELL	0.541161	4.50261e-05
ATAD1	0.541149	1.42112e-06
FARSB	0.540829	1.06064e-07
SEC23IP	0.540677	1.86323e-10
ERRFI1	0.540506	4.59656e-06
RAB3GAP1	0.540396	2.14165e-10
ARID2	0.539408	5.97128e-06
CDK1	0.539309	2.59103e-08
TXNL1	0.538958	6.22759e-06
TBRG1	0.538883	2.43198e-06
KIAA1191	0.538658	1.41563e-14
TBCEL	0.538526	0.00190201
CRCP	0.538421	4.25469e-07
RANBP6	0.53822	0.000177238
MCM4	0.538026	2.11103e-15
TCEA1	0.537962	0.00136469
PRKAA1	0.53788	0.0001418
CRKL	0.537748	1.21595e-16
MAP1B	0.537528	1.77062e-10
UAP1	0.537243	5.99226e-09
MYDGF	0.537195	1.57901e-10
DMWD	0.536934	9.6889e-09
AP1S2	0.536917	0.00248044
YY1AP1	0.536724	1.55422e-11
SAR1A	0.536681	6.00182e-11
CAB39	0.536121	1.72341e-08
NRBF2	0.535594	6.68147e-05
SNAPC1	0.535521	0.0032656
SRP72	0.535161	1.71111e-08
UCHL3	0.534789	8.71854e-07
CCNYL1	0.534025	0.000852018
EXOC5	0.533973	7.82759e-05
MRTFA	0.533797	1.53311e-08
LTV1	0.53372	6.21224e-10
ZNF195	0.533372	6.74954e-05
SSR1	0.533059	3.08657e-12
IFT20	0.532998	0.000276733
ELP2	0.532642	3.01877e-12
DDX18	0.532545	1.79802e-12
SMC2	0.532081	3.63384e-07
PDS5A	0.53198	4.05646e-08
IRGQ	0.531973	9.90293e-08
NUB1	0.531648	1.43588e-08
ARL6IP6	0.531586	0.000473407
SUCO	0.531534	1.97656e-06
BCKDHA	0.531532	4.9645e-05
BBS7	0.531461	9.65127e-06
MAP2K1	0.531252	1.48266e-09
AEN	0.530899	9.74799e-13
NUCB2	0.53063	5.78549e-06
FBXL20	0.530593	5.12048e-05
ZNF224	0.5305	0.00100497
AP1G1	0.530474	1.66524e-10
TRA2A	0.530414	4.01912e-11
BIRC6	0.530304	1.45871e-07
ZNF12	0.530189	7.85069e-05
MFSD9	0.530141	0.000665648
MAPK6	0.529891	1.32424e-05
NOCT	0.529484	0.000687149
NAA35	0.529262	4.59853e-07
CENPK	0.529202	0.00894592
ARIH2	0.529186	2.26612e-16
NAA15	0.529101	0.000140912
PRDM16	0.529073	0.00241317
CCDC77	0.529035	1.99703e-05
ZNF787	0.529028	1.00762e-05
PSMC1	0.528899	0.0250063
TICRR	0.528515	3.18224e-12
HECTD2	0.528247	0.00961593
CNOT6	0.528154	1.96875e-08
GLO1	0.527876	1.94098e-12
STK3	0.527852	0.00227955
ZFAND6	0.527772	3.78962e-05
RNF111	0.527769	1.93636e-05
ATF7	0.527552	8.76936e-06
RAB8B	0.527476	0.019828
PVR	0.527412	6.52056e-11
MIER3	0.527273	6.78936e-05
RBM25	0.527205	2.76363e-14
WDR26	0.526911	9.7688e-15
KIF11	0.526865	1.44407e-09
CCDC18	0.526614	0.00118715
ZNF419	0.526548	0.0358689
ARMC1	0.526329	4.7346e-05
TIPRL	0.52632	4.87373e-06
HSCB	0.526117	0.00221534
HIPK1	0.525545	3.73652e-10
KIF5C	0.525407	7.92722e-06
RPS6KA5	0.525258	0.00403642
OTUD1	0.525209	0.00431286
ELP4	0.525115	0.00274158
SH3BGRL2	0.524881	0.000639317
NUP43	0.524788	1.78135e-08
TMEM170A	0.524675	7.75278e-05
GTPBP4	0.524482	9.85409e-18
PHF3	0.523977	5.57975e-07
RABGEF1	0.52395	1.04268e-05
SRPRA	0.523869	1.36723e-15
TRIM4	0.523688	8.9592e-05
TNFAIP1	0.523614	1.13767e-07
PDE7A	0.523516	0.000138197
HSPA9	0.523507	1.04327e-15
BAZ1B	0.523124	7.04321e-19
UBLCP1	0.522991	0.00156441
TSC1	0.522939	4.02677e-09
FEM1B	0.52267	5.31855e-12
FCHO2	0.52257	0.00333565
PARN	0.52248	5.76273e-06
NEK7	0.522346	0.000207783
ZNF300	0.521968	0.0166829
STK35	0.521817	3.32638e-09
AGTPBP1	0.521808	3.91803e-05
GLRX3	0.521042	1.79673e-07
SMU1	0.521006	1.82506e-08
DENR	0.520851	1.08014e-07
OGFOD1	0.520826	4.16093e-10
SNX5	0.520438	3.22633e-12
SRFBP1	0.520436	0.0045742
IPO7	0.519999	0.000338144
ZSCAN5A	0.519779	0.0297308
DOCK7	0.51974	1.12021e-06
GINS3	0.51907	1.96223e-07
HLTF	0.519069	6.21434e-06
MITF	0.518821	0.0375603
CDK20	0.51865	0.00105285
CRY1	0.518614	9.72548e-07
RBM26	0.518537	1.27097e-13
ZNF281	0.51816	1.81169e-07
TUBD1	0.518062	0.00212461
QSER1	0.517965	1.22311e-05
RAB1A	0.517833	3.46195e-07
CFAP20	0.517819	4.19588e-07
CSNK1G3	0.517815	9.35486e-05
ILRUN	0.517493	5.38221e-10
UBE2D2	0.517338	6.3367e-09
CEP95	0.5172	3.41384e-08
PRIM1	0.516956	3.69144e-05
CCDC91	0.51695	0.0112615
TM9SF3	0.516939	2.14396e-10
TRPC1	0.516877	0.0107107
CCNG2	0.516802	0.00261708
GGT1	0.516689	0.0344624
PUM2	0.51661	3.9251e-07
HIC2	0.516537	2.82556e-09
KAT7	0.516493	4.89783e-10
EIF3L	0.516368	2.28242e-17
RPL7L1	0.516161	7.88058e-14
SUMO1	0.51574	0.00840899
RAPGEF6	0.515515	9.02329e-06
POPDC3	0.515353	0.00668262
INO80	0.51532	2.56865e-08
ZNF736	0.514409	0.00550034
VTA1	0.51437	1.58637e-07
TMEM161B	0.514293	0.00427707
MFSD2A	0.51417	0.00676122
ATG5	0.51411	0.000576318
XRRA1	0.514077	0.00925518
ZNF484	0.513821	0.0375865
ARHGAP5	0.513482	0.000108125
NUS1	0.513431	5.57153e-06
TBK1	0.512901	0.00101805
ZC3H12C	0.512878	0.0152105
ZNF317	0.512775	2.24351e-06
CD2AP	0.512691	7.26795e-07
TAF7	0.512609	5.36508e-11
UNG	0.512414	5.64478e-11
MYH3	0.512316	0.0100165
MICU2	0.512117	0.00109947
PLAGL2	0.511977	2.80611e-11
GAPVD1	0.511477	1.40057e-09
KPNA6	0.511427	1.10395e-12
UPF3B	0.511281	6.21269e-09
ZNF526	0.511116	0.000551307
CCN1	0.511109	1.56135e-05
ALKBH1	0.51058	0.000214211
RASEF	0.510476	0.000108666
TOP1P1	0.510257	0.0127411
CUL5	0.510255	0.000103897
RAP1B	0.510083	0.00088547
VPS26A	0.509986	1.22754e-06
MTRNR2L8	0.509878	1.08372e-14
CSGALNACT2	0.50936	4.12169e-05
ARPP19	0.509257	1.35915e-07
PSPH	0.508887	0.000163477
ZMYM4	0.508729	4.74325e-10
CCNC	0.508513	1.12282e-05
CBARP	0.508454	0.0046916
ABHD4	0.508224	0.00482965
WDR36	0.508189	1.11223e-05
SAR1B	0.508021	6.2107e-06
GPN2	0.507934	6.65877e-07
MSL2	0.507425	6.79461e-05
C11orf54	0.506817	0.0122052
PSME4	0.506563	1.21614e-07
MED23	0.506496	5.66411e-07
TBC1D31	0.506467	0.0021396
CDK14	0.50617	0.00442437
UBE3A	0.506025	4.16957e-07
WDR47	0.505941	0.000261457
CDC40	0.505937	9.09101e-06
ZNF57	0.505922	0.0493723
ASXL1	0.50587	1.16646e-11
ZBTB40	0.50531	1.68473e-10
ISL2	0.505132	0.000112498
KHDRBS3	0.505116	0.000546818
RMC1	0.505079	1.18336e-06
ZNF8	0.505076	0.00386002
SPSB3	0.504851	0.00109772
POLR3C	0.504806	1.07478e-06
BTG1	0.50473	8.61259e-05
NFKBIA	0.504693	0.00041975
ZNF615	0.504643	0.0423927
LNX2	0.504641	0.000183712
[truncated: 1,940 more rows]

## Sheet: JQ1
GENEID	log2Ratio	pvalue
THY1	9.11088	1.72149e-09
LILRB5	8.53016	3.56302e-08
USP17L7	8.41056	5.7757e-08
LINC00029	7.75499	1.79656e-06
TTN	7.53378	8.47681e-18
KLHL38	7.26495	1.02039e-05
SNORD3B-1	6.95816	5.52981e-05
CSF3	6.42646	2.33504e-19
LILRA6	6.35528	0.000781671
MMP10	6.35431	0.000237427
LINC02603	6.35339	0.000612498
SPANXN3	6.29369	0.00132618
H3C1	6.28977	8.07443e-05
RPL3L	6.23122	8.1145e-37
RNVU1-8	6.17019	0.000920528
SRARP	6.10284	0.00257979
LINC01647	6.09529	3.63108e-35
CFAP100	6.03156	0.00333915
SNORD13	6.031	0.00149673
TACR1	5.71024	0.00956441
NRN1L	5.51759	0.00313622
CASC11	5.51674	0.0114865
RNVU1-6	5.51411	0.00113835
RNU5A-1	5.41205	0.0159369
CYB5R2	5.16917	0.00865444
LOC101927571	5.16723	0.00813822
TEX14	5.05653	1.66243e-186
LINC01623	5.01961	0.00462451
MMP13	4.9303	1.68066e-06
LINC00243	4.78818	0.0126437
LOC101927657	4.72044	0.0147585
CGREF1	4.69709	1.7254e-08
ARC	4.65514	4.03645e-179
RNVU1-15	4.54187	7.08335e-08
SHISA2	4.52118	6.62084e-59
TTR	4.51377	0.0261667
NEFM	4.39394	0
RNU4-1	4.26211	0.0370285
GADD45B	4.26002	4.08796e-263
LOC101928336	4.19918	9.50593e-19
NGFR	4.0969	3.10853e-64
SNORD3D	4.07917	7.61617e-05
LOC100287175	4.07913	0.0383561
CLCNKA	4.07269	0.0233676
GAS2L1P2	4.02825	0.0355734
C2CD4A	4.01269	5.166e-06
LINC01279	3.96916	0.0393294
PCDH10	3.93005	0
EFNB2	3.89855	0
GBP2	3.88384	0.000332091
CCDC200	3.85207	0.00993965
NEFH	3.83218	1.9118e-11
LOC284344	3.7416	5.1381e-08
ZCCHC12	3.72206	0
PIWIL2	3.66453	8e-09
PCDH8	3.65712	4.985e-07
PLIN5	3.62549	2.89932e-24
CDH15	3.62542	1.42417e-06
LIPG	3.55629	0.000450294
CYP46A1	3.51639	0.000890373
TUBB3	3.50208	2.89685e-157
SLC6A10P	3.48685	0.00301858
NDRG1	3.46785	0
JUNB	3.46312	3.82185e-141
RNVU1-14	3.44007	3.35465e-10
HRH3	3.43416	0.00270167
PCDH19	3.41804	1.99671e-43
OTOP2	3.41285	0.00116282
SEC14L5	3.39926	0.00195765
ABCD2	3.39172	0.00446604
KCNC3	3.38314	1.71234e-156
WNT4	3.3541	0.024824
USP17L2	3.34632	0.0440241
VASN	3.32277	6.557e-45
FLJ13224	3.31594	0.00161069
FZD8	3.31008	9.96919e-164
SOCS1	3.28421	6.52998e-17
LUARIS	3.27709	0.0387604
SLC6A8	3.27146	0
LY6G6D	3.2674	0.00222118
LOC101927051	3.2656	0.00836197
ARHGEF26-AS1	3.26454	0.00174894
SAT1	3.2301	1.81933e-150
FOXQ1	3.2261	9.11326e-06
HEXIM1	3.22409	0
LINC01554	3.21787	0.00293191
HOXA-AS3	3.2174	2.4824e-25
PCDH17	3.21266	5.69552e-61
MGAM	3.1981	5.09479e-06
PCDH9	3.19394	0
NEFL	3.19344	0
RNF223	3.1836	0.0367509
SPNS2	3.17591	2.77229e-16
H2AC16	3.17483	0.036368
MYH7B	3.14677	3.70657e-06
DISP3	3.13845	5.38801e-13
IGFBP3	3.13699	0.0207956
LRATD1	3.13645	0.0213477
CADM2	3.13358	2.55581e-07
EFR3B	3.10473	1.31728e-93
PLIN4	3.10082	1.20066e-20
CEND1	3.08987	2.11763e-05
GUSBP14	3.07496	0.0306832
LINC01447	3.07492	0.00976262
FAM222A	3.07153	2.74741e-85
LRRC15	3.06996	0.0259328
SLC17A7	3.05335	2.8377e-24
ADRB2	3.01394	3.33954e-11
MMP12	3.00281	0.0132471
TMEM132B	2.99258	0.000272819
RHOB	2.98343	0
GRM2	2.97758	2.00816e-05
IZUMO4	2.96718	1.92766e-15
ACSBG1	2.95996	4.35298e-08
ID4	2.9523	3.69398e-250
AMER2	2.94821	0.000390379
KCNJ2	2.94433	7.4919e-07
NPTX2	2.93913	1.96661e-120
RNU4ATAC	2.9358	0.0379003
GGN	2.91778	7.29716e-05
G0S2	2.91467	5.84452e-16
H2AC11	2.91375	5.59399e-10
MYC	2.90961	0
CDKN2B	2.90545	2.63182e-99
TENT5C	2.90275	5.58506e-54
BRD2	2.90205	0
ZNF711	2.88967	1.8843e-143
LOC108783645	2.88539	0.000943945
CCDC80	2.88472	1.30531e-26
DNAH3	2.86938	4.25826e-05
CCN2	2.85781	7.91839e-36
RASD1	2.85338	7.23106e-06
GPR50	2.83714	6.62144e-64
MIR7-3HG	2.8289	3.38072e-05
LFNG	2.82509	2.85357e-14
DSEL	2.82179	0.000446057
CORO1A	2.80012	3.23276e-36
NEDD9	2.79214	1.16149e-06
SOX4	2.78819	2.27149e-234
SNORD3A	2.76486	1.48183e-16
CLSTN2	2.76311	1.91767e-16
PLK5	2.76269	6.08396e-11
DUSP5	2.75165	2.77635e-29
RRM2	2.71893	0
BAIAP3	2.70799	5.16366e-68
CPAMD8	2.69835	0.00755884
H1-3	2.6902	0.0495012
CXCR4	2.68225	3.51767e-43
LOC93622	2.66927	7.91835e-136
ABI3BP	2.66758	0.00377964
LINC00957	2.65913	0.0240382
IER5	2.64789	1.14976e-197
CAPN5	2.64412	7.14401e-32
JAK3	2.64344	8.85609e-10
WNT9B	2.64341	0.00762512
DEPP1	2.6369	1.51071e-16
KCTD12	2.63622	8.31948e-287
LINC00910	2.63325	1.9776e-15
C12orf57	2.62747	2.74052e-126
SYTL3	2.62643	1.00198e-07
H2BC12	2.61393	1.27124e-147
DIO3	2.60705	0.000169454
DKK1	2.60333	9.521e-08
SERTAD1	2.59515	2.76689e-57
LOC101927359	2.59167	0.00111121
H2BS1	2.57355	1.26504e-15
BNIP5	2.54682	0.0091908
PTMAP11	2.54349	9.19949e-05
KDR	2.53647	0.000103124
GRIN1	2.53248	1.07569e-06
KLHL21	2.5312	8.12151e-181
MAFB	2.53035	3.26727e-62
NPTXR	2.52517	1.09445e-57
PHLDA2	2.52379	5.15085e-20
TEX19	2.52227	1.13438e-16
BISPR	2.51788	0.00793009
SMPD3	2.50582	1.46783e-09
HSPA1B	2.5033	5.16404e-276
MAFA	2.49883	5.91183e-20
CRISPLD2	2.49872	1.15816e-11
SLIT2	2.49714	0
CEACAM22P	2.48932	0.00362218
HES6	2.48462	1.24071e-82
ITPR1	2.47899	1.86056e-54
EFCAB5	2.47798	0.00256946
ELL2	2.47579	7.78734e-79
GFPT2	2.47168	4.60955e-107
FAM43A	2.47012	1.02936e-19
HSPA1A	2.46918	1.27348e-52
H2BC5	2.46157	5.3903e-26
H2BC4	2.46025	0.000104492
TSC22D2	2.45516	2.52002e-184
FLNA	2.44252	1.82421e-201
TBX4	2.44217	0.0456497
CDKN2D	2.44096	1.07065e-31
H1-2	2.43813	9.35059e-60
CDKN1C	2.42685	1.02518e-14
CHST8	2.42347	8.00277e-16
TLL2	2.41568	7.18786e-26
H2BC11	2.4127	3.95543e-13
REEP6	2.4122	9.48336e-46
LINC01252	2.4076	0.0126251
LVRN	2.40611	0.0138187
TENT5B	2.40556	7.63559e-09
WNT9A	2.39366	3.62061e-13
MRPS9-AS2	2.38262	0.0208467
H2BC20P	2.37528	3.13427e-08
NEU1	2.37457	3.47572e-227
TMPRSS9	2.37024	0.0122472
P4HA3	2.3671	0.00388897
NRARP	2.36383	6.80039e-136
SORBS1	2.36173	7.46104e-51
EPPK1	2.35316	1.99291e-18
MYOCD	2.34806	0.0431983
DUSP1	2.34331	1.41604e-115
MMP17	2.34327	3.66645e-23
ESPN	2.3412	0.0102369
LOC100130331	2.33722	0.00219889
CTNND2	2.33587	0.0309243
PTGER3	2.3322	0.0249698
H2AC13	2.31867	0.00218374
LINC01619	2.31684	0.00804781
DPYSL3	2.30734	6.83406e-28
LOC100268168	2.30703	3.4752e-06
FSCN1	2.27919	4.87168e-132
TMEFF2	2.2776	8.03644e-05
ATP8B5P	2.27143	0.00805458
TCIM	2.26973	0.0333535
SGK1	2.26141	4.16752e-24
H3C2	2.24488	0.00114475
HSPA1L	2.24382	0.00033189
RNF122	2.23572	7.0111e-33
SERPINI1	2.21691	5.36961e-31
CITED2	2.20752	4.78563e-78
H4C4	2.20681	0.0246441
GPR37	2.2049	0.000370429
THEGL	2.20275	0.0297282
TRIB1	2.19138	5.08257e-67
MIR590	2.19022	0.0332041
C4orf47	2.18494	0.00682648
DNER	2.18383	0.0163978
JUN	2.17665	2.79245e-197
DLL4	2.17633	6.0751e-08
SHISA7	2.17018	0.00135629
MYO1E	2.16443	1.23649e-77
DACT3	2.16418	4.99176e-13
CCM2L	2.1638	0.0186498
PCBP3	2.15251	9.07187e-11
LINC02158	2.15214	0.00264942
TNFSF9	2.14329	6.94627e-29
SPRY4	2.13782	0.00584699
TRIM36	2.13585	1.49668e-16
FBXL7	2.13499	0.032037
CRTAC1	2.12822	4.75686e-16
NR4A3	2.12472	2.1847e-08
LOC645752	2.11782	0.00326101
VGF	2.11587	8.36896e-09
FOSB	2.11576	9.58223e-22
PIP5KL1	2.11389	6.07742e-06
ART5	2.10978	8.35913e-16
LBH	2.10513	1.34301e-16
EGLN3	2.09987	9.27793e-20
SCRT1	2.09442	0.00288027
H3C4	2.08942	0.00383463
PSMB9	2.07652	0.00416067
GCH1	2.07585	3.74107e-41
TUBA4A	2.07452	9.24514e-07
ANKRD62	2.07295	4.32818e-05
GCLC	2.06988	7.70172e-90
SCARA5	2.0696	0.00583371
H3C10	2.06341	1.88676e-07
CCDC177	2.05907	0.0153024
MKNK2	2.02249	1.83348e-118
L1CAM	2.02135	4.40958e-10
MYBL1	2.01737	1.1692e-34
NPPC	2.01274	6.22959e-15
LHX1	2.00878	2.43017e-14
ETV5	2.00454	9.91468e-07
FGD6	2.00332	1.33019e-26
TPPP	1.98902	3.72014e-19
SYT11	1.9748	0.000517309
GBX2	1.96803	1.73796e-10
IRS2	1.96779	2.5553e-35
DGKK	1.96642	0.0417699
DNM3	1.96325	9.25829e-12
BAIAP2	1.95484	3.2691e-83
IFFO2	1.95449	1.72475e-59
SLC1A5	1.94952	1.37861e-133
CSRP2	1.94914	8.48888e-94
ALDOC	1.94851	2.45126e-32
DHRS2	1.94581	2.84293e-41
GLA	1.9373	5.98414e-214
TMEM200B	1.93553	1.75475e-05
ETV7	1.93257	0.00703376
RFESD	1.92499	1.85204e-08
CPM	1.91925	2.28569e-11
GPR158	1.91866	0.0474816
CITED1	1.9183	2.73551e-30
BCAS1	1.9142	0.0395476
WDR47	1.91394	1.98826e-48
ERRFI1	1.90953	4.14922e-65
PMAIP1	1.90388	9.64435e-92
ZC3H6	1.90318	3.27316e-12
TMEM107	1.90284	1.50719e-14
GLUL	1.89217	1.05485e-198
LOC643201	1.88996	1.80251e-07
GLS	1.88743	3.25524e-102
IER3	1.88577	5.80716e-18
SLC9A1	1.88575	6.57377e-92
KLF5	1.87497	1.69851e-52
TUFT1	1.8702	3.30567e-50
STK17A	1.86965	2.07387e-28
OCEL1	1.86015	7.67046e-16
RORB	1.85806	0.000196922
SLC12A2	1.85494	8.41706e-71
DLG2	1.85397	7.47444e-05
SKP1P2	1.85392	1.23211e-06
SLC27A1	1.8517	1.81236e-11
TCAF2	1.85061	0.0134727
DGAT1	1.8475	3.39927e-76
MARCHF3	1.84722	1.44728e-11
KCNJ14	1.8394	1.63661e-15
TPRN	1.8346	4.99518e-58
OAT	1.82486	3.41388e-147
ITGB3	1.82431	0.0071045
KLHL15	1.82424	2.0028e-67
SKI	1.82173	3.70582e-135
PC	1.8139	5.86183e-50
CBLN1	1.81314	7.37668e-05
ATP10D	1.81014	8.84661e-34
C11orf96	1.80643	1.37574e-13
EPHB3	1.80434	4.9905e-12
ZC3H10	1.80198	5.11592e-35
INSM2	1.79839	0.0303238
KITLG	1.7974	4.59903e-19
CCNA1	1.79533	0.00749718
TUBB4B	1.79172	2.01088e-167
PELI1	1.78635	2.82393e-39
DOP1B	1.7765	4.34717e-29
MAP2	1.77616	0.014193
JAG1	1.77148	9.69146e-16
RGS4	1.77039	0.00745025
SLC9A3R1	1.76886	4.07977e-85
SLC4A7	1.76744	6.19712e-42
TAX1BP3	1.76703	1.57094e-11
HTR7P1	1.76027	2.6e-08
PGM2L1	1.75967	3.24789e-17
OR2B6	1.75934	0.0264613
SEPTIN4	1.75773	1.35727e-06
ID2	1.75031	1.48249e-94
STXBP1	1.74887	5.10626e-68
NUDT6	1.74491	8.68159e-07
GCDH	1.74376	2.15856e-52
NANOS1	1.73825	3.99705e-14
CCR4	1.73579	0.0161473
GEMIN8P4	1.73472	6.24283e-10
GLCCI1	1.73285	1.90552e-34
LRATD2	1.73034	4.09346e-57
PYGB	1.73032	1.14068e-101
RBM15-AS1	1.72516	5.53666e-05
SIPA1L2	1.72455	1.33686e-62
CEMIP2	1.72189	3.93798e-54
LOC399815	1.7189	7.77069e-08
KHDRBS3	1.71718	1.03567e-35
LINC00324	1.71531	0.044897
LOC101929705	1.71503	0.0323356
GABRQ	1.71422	1.90088e-14
WDR44	1.7138	2.65394e-61
VDR	1.71188	1.11781e-24
MSS51	1.71111	1.61435e-06
SIK1	1.70993	5.59104e-21
BTG1	1.70924	4.78274e-44
DNAH2	1.70891	0.0224668
SNORA55	1.7079	0.0094296
PLCL1	1.70676	1.82483e-05
MAP1LC3B2	1.70578	7.28797e-34
FZD9	1.70151	1.87584e-19
POU3F1	1.70113	2.67847e-07
LOC100507373	1.69648	3.93328e-05
TIAM1	1.69611	9.66957e-82
CYP2U1	1.69237	2.50929e-17
IER5L	1.69109	5.31542e-15
ARHGAP29	1.69035	2.04825e-22
INPP5F	1.69022	7.61112e-32
ARMH4	1.68543	3.02706e-13
CILP2	1.6854	2.60212e-51
CALM1	1.68464	1.62711e-94
ACTG1	1.68246	5.46731e-246
HCG27	1.68088	0.0297266
ANGPTL6	1.68018	0.0139872
B3GNT2	1.67952	2.4975e-23
STK17B	1.67691	7.58263e-23
SEMA7A	1.67604	9.02505e-14
TPPP3	1.67349	1.21086e-05
CELF5	1.67251	2.69432e-05
MGC12916	1.66983	7.82229e-12
EEPD1	1.6659	5.28192e-12
RAB11FIP1	1.66071	5.8877e-67
CCDC183-AS1	1.66013	1.92301e-15
CCDC87	1.65956	0.001785
TMX4	1.65071	4.20229e-57
KCNA1	1.65028	0.0130169
LYNX1	1.64845	0.0138964
TUBA1A	1.64822	4.9473e-84
TMEM191B	1.64751	0.0466021
FAM241A	1.64664	7.49453e-25
SCN11A	1.64641	0.0348649
ZDHHC11B	1.64122	6.80737e-12
H2BC18	1.63935	0.0059535
ING1	1.63857	9.70532e-24
STAP2	1.63768	0.000160294
KCTD17	1.63582	3.66209e-15
LINC01419	1.63486	1.80533e-05
MAB21L1	1.63418	0.000129638
TOB2P1	1.63412	6.17868e-10
MPV17L2	1.62969	7.18978e-49
KDM1B	1.62882	1.22053e-45
SYTL2	1.62256	0.000191864
DCXR	1.61992	4.79715e-59
TMEM52	1.61965	6.32987e-08
KBTBD8	1.61731	2.54041e-15
ABCB1	1.61708	9.81545e-36
KLF4	1.61694	8.27184e-13
CLVS2	1.61625	0.000629743
CPB2-AS1	1.61528	0.00614244
BMP8A	1.61395	0.0052275
SERINC5	1.61301	5.72834e-31
TENM1	1.61027	7.92736e-13
TFPI2	1.60916	0.00326553
SDCBP	1.60748	4.79114e-69
HBEGF	1.60698	1.11818e-20
HAND1	1.606	3.02845e-20
ATPSCKMT	1.60528	2.48434e-18
CACNA1B	1.60431	7.22573e-10
MATN1-AS1	1.59899	0.00567725
NATD1	1.59777	7.33212e-33
PIK3R3	1.5941	2.32276e-10
AP1S2	1.59102	7.18522e-21
TMEM86A	1.58872	1.37897e-07
INTS6L	1.58836	1.07472e-32
RAB43	1.58829	0.0236642
GK3P	1.58755	0.0123845
CA8	1.58659	3.84235e-47
ZNF280C	1.58081	2.48746e-32
ZCCHC24	1.57972	2.66713e-28
MIR503HG	1.57933	1.56952e-09
PHLDA1	1.57879	0.000803335
UBAP1L	1.57523	0.0144201
RFX3	1.57322	1.00447e-10
PNPLA2	1.57161	2.10575e-70
TMEM100	1.57122	0.000511248
MAP1LC3B	1.57122	7.76165e-46
DDAH2	1.57106	9.23866e-19
SNORD27	1.56328	0.00358181
MYO10	1.5603	1.09015e-57
FAM220A	1.55919	1.15433e-22
GAN	1.55721	3.91249e-13
ATP6V1B1	1.55431	0.000156307
AHNAK2	1.55219	6.36019e-17
SQLE	1.5473	9.61433e-113
DENND6A	1.54567	2.3508e-29
STIM2	1.54315	2.66248e-27
SLC2A13	1.54278	8.64247e-15
PER1	1.54263	4.46487e-65
SSTR2	1.54047	4.5864e-11
TNFRSF12A	1.538	5.20959e-23
NXF1	1.53071	5.4118e-107
PNP	1.52753	2.60922e-85
KCTD21	1.5257	1.15269e-11
ADCK5	1.52393	8.78666e-11
RASL11A	1.5224	2.8354e-10
ATF7IP2	1.52116	9.04353e-08
KDM4A-AS1	1.51875	0.000284273
POLR2A	1.51824	4.53257e-145
LMO4	1.5172	1.5628e-38
EPHA7	1.51663	1.9021e-35
DACH2	1.5163	0.00079753
TAF9	1.51387	1.65712e-57
PRADC1	1.51183	1.79831e-17
ABHD5	1.50978	8.3763e-22
DHX58	1.50969	0.00149128
CCNYL1	1.50723	9.27339e-23
AMN1	1.50717	2.24829e-05
FNBP1	1.50654	7.45836e-57
GTF2A1	1.50627	3.38384e-31
DEPDC7	1.50457	2.35959e-12
AFF2	1.50285	0.0196485
CHRNA5	1.50196	1.5155e-32
EPB41L5	1.50057	4.90556e-30
GRK5	1.50005	3.03505e-19
TERC	1.49835	0.016495
KLHL29	1.49564	6.46886e-32
RET	1.49489	1.1533e-09
MED19	1.49149	7.74247e-22
TLN2	1.48993	7.62547e-19
SNORA16A	1.48682	0.000140111
TARS3	1.48537	2.31921e-38
H3-5	1.48372	2.65733e-10
FILIP1L	1.47748	0.000138732
SERPINB9	1.47632	5.32479e-07
SNORA4	1.47612	0.0488201
ZSWIM6	1.47455	2.39584e-35
RHPN2	1.47374	7.7891e-30
H2BC21	1.47197	7.86995e-10
HS3ST3B1	1.471	8.0438e-24
FOXD1	1.46792	3.7633e-34
STS	1.46621	3.65044e-11
DGKQ	1.46618	1.33474e-32
LINC01715	1.46544	0.0301141
AMBN	1.46452	0.0041841
EEF1AKMT4	1.46287	2.00748e-07
SYN2	1.45957	2.18357e-09
LINC00673	1.45897	0.0100418
EVI5	1.45816	3.60655e-25
GPS2	1.45806	1.1855e-73
CA2	1.45742	3.64886e-154
PPAT	1.4564	1.33892e-43
ZNF816	1.45582	0.00991711
ENDOG	1.45542	3.24093e-24
GTF2B	1.45459	4.53127e-38
OGA	1.45409	1.35348e-71
AASDH	1.45389	3.0786e-18
ZBTB10	1.45095	1.3156e-55
ASL	1.44832	4.13159e-20
QSOX1	1.44718	3.34075e-43
MIR221	1.44689	0.00310775
MAPRE2	1.44619	4.17934e-73
SERPINE2	1.44616	9.98025e-29
FRMD5	1.44577	1.63484e-10
LOC100130027	1.44325	7.22482e-06
KNL1	1.44287	1.0403e-30
SNAI2	1.4425	4.33274e-41
EIF4EBP2	1.44169	3.74243e-120
SIRT1	1.44165	3.1332e-45
COL12A1	1.44028	0.0052469
IER2	1.43994	8.53482e-40
LYRM4-AS1	1.43945	0.000367632
RTL5	1.43943	1.4787e-16
CCNT2-AS1	1.43085	0.000778076
NOCT	1.42958	1.23913e-21
SNORD99	1.42898	0.0027595
VWA5B2	1.42864	0.000209957
ACSL1	1.42842	8.25643e-50
LMTK3	1.42648	3.85004e-08
CTNNAL1	1.42554	1.61643e-13
H2AC17	1.42259	0.0112483
NOTCH1	1.42229	3.56708e-35
LOC100652768	1.41886	0.0237925
BMP6	1.41745	7.25035e-11
SLC41A2	1.4173	7.44655e-11
PPP1R15B	1.41508	4.39023e-79
RND3	1.41496	6.06103e-31
TMEM269	1.41058	0.0181217
RDH10	1.40988	6.82595e-43
GLRX2	1.4092	9.97533e-15
GDPD5	1.40775	1.34449e-15
MAK	1.40627	1.0676e-05
HAP1	1.40484	5.28282e-24
FBXO24	1.40174	0.0268734
PEAK1	1.39974	1.22969e-44
POTEE	1.39886	0.0255138
ZNF540	1.39584	0.003589
TMTC2	1.39296	1.86601e-11
MTM1	1.3888	2.3118e-13
IMPAD1	1.38878	6.29673e-63
AAMDC	1.38814	7.98377e-13
KLK14	1.3879	0.0221593
RNF103	1.38771	2.75728e-31
C1QL1	1.38692	3.05262e-09
KLHL28	1.38488	3.42462e-08
KIAA0355	1.38294	4.65867e-30
ABCD1	1.38097	5.63162e-13
ABRAXAS1	1.38094	6.13808e-11
MKRN9P	1.37867	0.0237943
C1S	1.37841	5.68916e-05
USP9X	1.37757	9.27144e-66
CSRNP2	1.37648	1.89733e-34
ARRDC4	1.37574	3.78604e-19
MIR9901	1.37535	2.53248e-05
GPC5	1.3747	0.00151321
CYP1B1	1.37375	2.2275e-05
POLG	1.37179	7.46684e-83
H4C8	1.37065	0.00975426
CLEC2D	1.36979	0.00921308
FERMT3	1.36672	0.0255762
RRAS2	1.36586	1.95605e-22
JAK1	1.36567	6.24283e-82
YPEL1	1.36205	2.52508e-05
DENND10	1.36018	3.04159e-08
TRNP1	1.35791	3.13465e-10
RAB3A	1.35723	1.21167e-07
MFSD12	1.35538	4.65201e-37
ARHGEF3	1.3553	2.14683e-14
KIF3A	1.35521	1.3277e-32
ZNF124	1.35441	0.000116979
RHEBL1	1.35434	0.00571091
GK	1.35394	4.69573e-05
USP53	1.35299	3.45322e-21
IRF7	1.35259	1.7319e-06
SESN3	1.35257	3.03715e-21
VMAC	1.35128	0.0118673
MAPKBP1	1.35118	3.0504e-27
ELOVL4	1.35112	2.42258e-28
ZCCHC14	1.34997	9.18968e-62
THAP9	1.34834	3.33493e-08
FAM234A	1.34825	2.37487e-51
BAMBI	1.34795	1.21048e-15
FAM149B1	1.34794	3.20016e-15
SNAPC2	1.34751	5.87669e-13
ARHGAP26	1.34743	1.95062e-17
KIF5C	1.34707	1.35963e-32
DENND10P1	1.34519	1.7995e-13
ABTB2	1.34385	4.9679e-22
PPP2R3A	1.34348	2.06236e-11
FMNL2	1.33904	9.12328e-42
DNAJB4	1.33774	1.58875e-10
SLFN5	1.33647	1.39494e-08
ATP1B2	1.3343	1.31296e-07
RSRP1	1.33218	3.02487e-25
EIF4A3	1.33016	2.65979e-104
SOX2	1.33015	1.07371e-06
TINCR	1.32988	0.000328202
ZNF28	1.32953	7.79988e-06
P4HA1	1.32814	2.9094e-45
LUZP1	1.32802	3.37814e-58
TM7SF2	1.32728	4.62264e-19
SLAIN1	1.32678	1.41928e-47
SP4	1.32627	5.61527e-11
EPHA2	1.32599	2.692e-28
NFKBIZ	1.32594	6.25505e-08
SKP1	1.32483	1.074e-41
TRIM62	1.32397	3.15961e-14
FLJ37453	1.32295	2.83294e-11
CHST2	1.32282	3.42362e-13
PNPLA8	1.32229	4.27325e-16
TOR1B	1.32099	1.36087e-32
HEXD	1.31932	7.60923e-28
PPP1R2B	1.31915	9.10975e-05
IDI1	1.31798	1.20307e-45
LOXL2	1.31759	1.90449e-13
METRNL	1.31691	8.18675e-14
BTBD11	1.31605	5.01358e-10
PTGS2	1.31459	0.0014542
PTENP1	1.31455	1.29161e-08
ID1	1.31416	1.11299e-12
EGR2	1.314	0.0441886
WASHC4	1.31311	8.77247e-22
BRICD5	1.31159	0.000255961
AHR	1.30946	1e-09
TERF2IP	1.30704	4.94641e-53
KATNBL1P6	1.30658	0.0293448
CSKMT	1.30647	0.00313636
RPAP3	1.30626	2.201e-30
PAG1	1.30622	9.36572e-20
ADAMTS1	1.30606	6.57326e-60
CBX5	1.30576	1.33063e-62
ELF1	1.30151	7.68301e-25
VGLL2	1.30146	0.0402674
CHCHD7	1.29988	4.53508e-26
EXT1	1.29978	3.157e-44
STX12	1.29889	1.65361e-41
FAM72B	1.29651	3.31487e-07
DIPK2A	1.29562	3.43301e-15
CDK19	1.29479	7.41455e-18
EGR3	1.29478	0.0106331
HK2	1.2944	8.11655e-52
ENDOD1	1.29276	3.06123e-18
LOC100506124	1.29216	0.0155733
CKS2	1.29001	2.79516e-38
MICALL2	1.28912	2.08151e-06
NPC1	1.28869	1.88871e-62
GLCE	1.28637	2.6673e-25
AFMID	1.28582	2.39462e-24
FOXC1	1.28555	8.65337e-87
PIM2	1.285	9.65549e-28
WDR26	1.28375	6.70639e-82
SPAG9	1.28118	1.20772e-96
SYAP1	1.28037	2.52409e-63
CEBPB	1.27946	4.35037e-27
FKBP5	1.27766	1.21046e-50
LOC727896	1.27646	1.46382e-13
FARP2	1.27402	5.28433e-22
UBR3	1.27283	8.30334e-34
A1BG-AS1	1.27222	2.09785e-11
OSBPL10	1.27219	1.13288e-07
PTTG3P	1.27086	0.000506569
CCSER2	1.27052	3.24156e-21
FBXO45	1.27029	3.72172e-22
MAP3K3	1.26931	1.43815e-48
ZKSCAN2	1.2683	7.7102e-28
HOMER1	1.2672	3.16156e-18
POLN	1.26566	2.08348e-09
PUS7	1.26394	3.51277e-42
PRKCA	1.26357	2.55912e-32
FGFR4	1.26245	5.10287e-27
AMD1	1.26222	6.57722e-59
COMMD10	1.26153	1.01742e-05
SLC16A1	1.26121	9.61602e-96
EEFSEC	1.25692	1.72103e-21
NARF	1.25596	7.57626e-45
PIK3R1	1.25587	3.13258e-13
HMGCS1	1.25573	9.43387e-33
TAF12	1.25564	9.9538e-26
NCEH1	1.25535	2.3888e-08
CLTCL1	1.25076	3.97968e-24
PTMA	1.25031	1.42125e-113
C6orf62	1.24985	1.71442e-31
UBAP2	1.24946	8.77397e-68
DNAH6	1.24912	3.45416e-05
INSIG1	1.24867	3.17391e-71
POP1	1.24861	1.11678e-31
H2AC6	1.24785	0.000436539
GOLGA2P7	1.24687	1.58898e-07
EGFEM1P	1.2467	0.0478769
CTH	1.24629	4.29211e-30
STK3	1.24614	1.07738e-13
CCDC82	1.24473	3.44726e-11
LINC01719	1.24314	0.00341715
STXBP5L	1.24306	0.000933515
DDX3X	1.24229	3.11607e-82
RALGAPA1P1	1.2414	2.22167e-17
BCL2L11	1.24138	5.03079e-19
PIP5K1B	1.24115	0.000807374
SAP30	1.24008	8.58418e-20
FAM118B	1.23946	3.10672e-21
PANK3	1.23914	1.75247e-39
H2BC15	1.23828	0.0200818
ITIH5	1.23739	0.0421976
HHLA3	1.23674	1.94978e-14
HPCAL1	1.23627	1.09239e-12
TAOK3	1.23623	3.34971e-16
CCDC96	1.23458	0.00449988
CNNM4	1.23446	6.71309e-33
H3-3B	1.2343	6.6755e-97
CDR2L	1.23223	1.43292e-32
MYOM2	1.22972	0.00150682
INTS8	1.22906	1.43167e-25
SLC25A30	1.22722	8.68325e-20
WDR78	1.2249	0.00118513
DPYSL4	1.2242	1.01083e-24
ITGA6	1.22397	9.58227e-19
ZNF607	1.22332	5.09034e-11
H2AX	1.22149	8.88502e-58
SLC13A3	1.21985	2.3593e-17
MAP2K3	1.21953	7.73199e-33
VWA1	1.219	6.55222e-15
ACBD7	1.21799	2.04243e-10
F8	1.21668	0.00126557
DLEU1	1.21584	8.27176e-12
UACA	1.21528	9.15388e-26
ENY2	1.2135	1.87922e-33
PRRG1	1.21245	2.16643e-11
NOS1AP	1.21193	1.39183e-05
CARHSP1	1.21108	2.93874e-26
ZFAND5	1.2088	2.672e-41
CSTF3	1.20878	2.14994e-37
EBF2	1.20862	0.0140236
ZNF480	1.20196	3.53214e-13
ISL1	1.20186	8.59832e-07
LOC653653	1.20152	0.000473468
KLHL7	1.20086	1.9764e-14
CHGA	1.20029	0.00177678
SOAT1	1.19994	1.42397e-34
JPT1	1.19985	2.34188e-57
NRIP3	1.19949	1.58495e-16
ABCD3	1.19944	8.73426e-23
LMNA	1.19919	4.67841e-36
AQP3	1.19865	8.92251e-05
PRX	1.1986	4.22621e-05
RIN1	1.19843	0.0485539
IMPA2	1.19809	5.52055e-07
H1-4	1.1972	0.0193682
C15orf39	1.19543	9.40573e-46
MIR3916	1.19346	0.0499264
TULP3	1.19283	6.55326e-29
SPEN	1.18953	2.00341e-64
WHAMM	1.18744	2.91169e-24
RNF24	1.18614	1.83231e-15
RTN4	1.18597	8.11963e-55
PDE6D	1.18595	4.34408e-16
FAM126B	1.18477	6.45378e-15
USP25	1.18459	9.31034e-25
RGS9BP	1.18221	0.0400608
FRYL	1.18124	4.12316e-14
GALR2	1.1795	0.014255
MMP15	1.17943	4.84269e-13
ALKBH2	1.17923	2.3291e-20
CHRM3	1.17884	0.0151349
RELL1	1.17836	0.000268184
HEATR5A	1.17766	3.11774e-20
ATG4A	1.17535	2.4332e-15
NDUFA6-DT	1.17266	0.00525643
GDF11	1.17225	6.79621e-26
MYCBP	1.17184	0.00853389
TTC21B	1.17136	2.80985e-14
GEMIN5	1.16985	5.81829e-45
SLC19A2	1.16942	1.15587e-20
ACER2	1.16936	1.18176e-05
RSPO1	1.16933	0.0253236
CCNE1	1.16881	2.06727e-23
THEMIS2	1.16846	1.4031e-06
PAX9	1.16669	2.35868e-06
SLC7A5	1.16591	1.98624e-47
SH3GL2	1.16468	0.000524113
MAN2A1	1.16398	1.79763e-16
ARL3	1.16398	2.25668e-21
OGDH	1.16349	7.85412e-41
DCAF10	1.16301	2.27804e-24
ZNF800	1.1627	2.62719e-08
ATP8A2	1.16213	0.0248232
GSK3B	1.16184	5.64229e-35
SMCHD1	1.16179	4.62143e-21
ANKRD50	1.15959	4.14911e-17
TBX20	1.15941	8.18948e-05
PCNA	1.15789	4.21025e-44
HMGB3	1.15775	1.87139e-68
MORC3	1.15716	2.66366e-21
PCSK5	1.15678	6.7123e-13
ANKRD37	1.15619	0.031649
H3P6	1.15612	1.00796e-59
FBXO33	1.15543	7.86005e-17
AKAP13	1.15531	1.7005e-34
PRDM2	1.15452	8.042e-40
ZFP2	1.15209	0.0254648
SGTB	1.1515	1.12076e-16
ZFYVE16	1.15126	9.96699e-19
MAPK8	1.15039	4.82357e-20
LIPT2	1.15023	0.000272522
RAP2B	1.15019	3.34162e-23
OSBPL8	1.14966	2.98707e-23
TCF24	1.14883	0.00103033
ABHD17B	1.14659	1.15767e-14
BOP1	1.14649	9.54653e-06
CPSF6	1.14532	4.37555e-58
TST	1.14525	2.9826e-19
EPHX1	1.14389	2.18623e-29
ERCC6	1.14385	2.04149e-18
TMEM175	1.1438	4.36082e-15
LGMN	1.14378	2.03667e-43
PDLIM7	1.14362	8.72408e-24
HAUS3	1.14267	1.51471e-12
CHORDC1	1.1425	1.93279e-36
KCTD13	1.13996	2.15683e-18
USP38	1.13871	2.24283e-22
UBE2D3-AS1	1.13727	0.00960766
TIMP3	1.13708	9.999e-24
IQCD	1.13706	0.0430079
HABP4	1.13689	3.40736e-16
STAG3L2	1.13652	1.43243e-08
WDCP	1.13633	6.53148e-24
ACAP2	1.13429	4.57449e-17
TRPC1	1.13411	8.40334e-09
HSPA4L	1.13365	1.83918e-25
RALGAPA1	1.13323	5.6984e-11
NKIRAS1	1.13272	1.56081e-06
KRCC1	1.13079	3.1801e-05
SLC66A3	1.12989	0.00454257
NOS2	1.12956	3.28868e-05
ZNF703	1.12881	3.56781e-55
LRP11	1.12815	1.50312e-24
MIR10527	1.12585	2.48135e-05
CCSAP	1.12363	3.91807e-25
PPP1R13B	1.12288	1.72523e-24
NCK1-DT	1.12255	0.0448503
HERC1	1.12244	1.00599e-30
EHD1	1.12175	1.88781e-32
CIRBP-AS1	1.12171	2.63174e-05
RO60	1.12103	6.15848e-18
HELLS	1.1204	9.50104e-21
AP3B2	1.12025	4.35239e-07
SURF1	1.11925	3.58591e-12
MIR22HG	1.1189	2.73406e-06
ZYG11B	1.11816	4.5167e-20
TMEM47	1.11699	1.1221e-07
WDR31	1.11691	0.000569442
FAM107B	1.11629	2.57164e-19
RMC1	1.11359	4.21279e-28
CBWD3	1.11342	0.030675
LGR5	1.11316	0.01044
DNAJB6	1.11196	7.71493e-41
DENND4A	1.10986	1.54368e-14
FOXO6	1.10978	0.000164348
TNPO1	1.10976	3.51497e-16
CHKA	1.10859	1.226e-22
RPS6KA1	1.10847	2.75486e-27
ANKHD1-EIF4EBP3	1.10785	0.00881156
ADK	1.10782	2.6561e-25
MAP2K4P1	1.10666	0.0107938
ZNF445	1.10657	2.85518e-34
RCOR1	1.10609	7.12005e-29
CIRBP	1.10573	1.66198e-52
DNAJC1	1.10503	2.15015e-27
NMT2	1.10433	3.84143e-19
IPO7	1.10425	2.32447e-14
FAM72D	1.10261	9.55572e-05
SEPTIN10	1.10218	1.17153e-17
TBC1D8	1.10164	9.88551e-07
ULK2	1.1002	1.12793e-11
CCDC126	1.09982	0.000559717
CDC42EP3	1.09896	6.09918e-11
ASCC1	1.09878	2.17666e-19
SMC5	1.09852	3.09513e-24
SIRT4	1.09665	0.00722655
PPM1L	1.09627	4.24153e-12
TERF1	1.09515	8.90607e-17
PTEN	1.09449	2.10869e-18
RXYLT1	1.09209	1.17096e-15
KLHL24	1.09107	2.21501e-10
SEMA3F	1.09047	4.80893e-10
RPF1	1.09018	7.78511e-28
ZIC2	1.08947	4.3565e-42
KLHL8	1.08871	1.32959e-19
CREB3L1	1.08797	0.000613549
C1orf162	1.08691	0.0479672
ORC4	1.08678	2.4219e-11
ZNF749	1.08659	2.41393e-08
LOC101928728	1.08615	0.0359944
OTUD7A	1.08591	2.89149e-05
NPHP4	1.08572	5.567e-15
NDEL1	1.08533	3.98749e-20
FAM131A	1.08531	3.526e-06
JUND	1.08515	1.22796e-37
SLC25A32	1.08453	3.89197e-16
RMI1	1.08436	3.23986e-09
ODC1	1.08434	1.31774e-55
DECR2	1.08315	2e-09
SPOCK2	1.08247	0.000549902
PITRM1	1.08238	7.94318e-66
NPIPB3	1.08157	0.000116712
CFAP410	1.07963	1.97752e-07
BMP8B	1.07815	2.32617e-07
RNF19B	1.07797	7.98005e-22
CEP68	1.07771	1.93671e-19
ERVK3-1	1.07751	0.00942268
TNFRSF10D	1.07743	1.82757e-11
AASS	1.07734	1.06586e-27
CCDC13	1.0766	0.00680968
ACAD10	1.07645	3.20053e-15
CASP9	1.07622	9.6e-08
BMS1	1.07422	1.61004e-60
SNHG12	1.07209	7.18913e-24
ZBED9	1.07198	1e-09
COL5A2	1.07161	0.0049175
MIB1	1.07071	6.95615e-32
ZNF567	1.0702	7.78512e-07
POLR2L	1.07014	2.04287e-35
MRPS6	1.06986	2.15168e-16
ANXA1	1.06979	0.000322745
TMEM91	1.0692	0.0479203
HEY2	1.06919	2.42308e-06
SMIM14	1.06913	0.00103365
NUAK2	1.06911	0.00328664
P3H1	1.06899	1.10207e-29
OTUD1	1.06866	2.65288e-09
TEX30	1.06804	1.77532e-06
RBM26-AS1	1.06769	8.12623e-06
MCRIP1	1.06625	3.65803e-22
C16orf72	1.06593	1.72404e-25
AZIN1	1.06567	4.91886e-31
WDR27	1.06565	1.47091e-17
C1orf226	1.06546	1.71407e-07
MFSD11	1.0653	1.62761e-14
PPP3CB	1.065	4.14259e-24
RNGTT	1.06446	9.99262e-14
ITPKC	1.06293	7.25755e-12
BCL6	1.06263	4.49402e-05
TRIM66	1.06161	1.12772e-11
USP45	1.0615	7.50871e-11
EDEM3	1.05994	2.55835e-22
SVIL-AS1	1.05954	1.14547e-11
NXN	1.05948	4.66855e-21
FAM86HP	1.05948	0.00282396
LRCH4	1.05744	1.84669e-20
ERN1	1.05707	3.64031e-17
IMPA1	1.05618	1.24108e-13
ZNF180	1.05614	6.75126e-08
GCAT	1.05561	2.01075e-20
ABHD3	1.0556	8.27971e-17
FAM83D	1.05504	3.00247e-22
CCM2	1.0539	6.86928e-13
MOB1B	1.05337	8.32458e-08
UBN1	1.05252	5.26015e-47
RPS6KA2	1.05211	4.16055e-12
TAF4B	1.05201	4.62915e-22
CRY1	1.05094	4.98058e-24
NEK9	1.05003	9.01237e-47
BAZ1A	1.04979	7.47062e-36
PIK3CB	1.0483	1.79091e-10
NFIL3	1.04812	1.95675e-11
KIAA0754	1.048	8.90959e-14
NGLY1	1.04793	2.40912e-19
HERC4	1.04784	4.3337e-16
ADCY10P1	1.04738	0.000267375
RPGR	1.04675	1.24885e-09
CABYR	1.04675	4.75596e-10
RANBP2	1.04651	5.89544e-11
FAM13B	1.04645	1.56746e-19
TUBB2A	1.04601	1.02491e-12
FOXI3	1.04597	1.82569e-06
COTL1	1.04552	2.04335e-35
ARHGAP4	1.04496	0.00171724
TMEM50B	1.04472	4.41759e-15
ABCB9	1.04397	2.15954e-10
MICAL3	1.04382	2.75313e-35
NCOA3	1.04345	5.01803e-22
GSKIP	1.04327	2.78411e-08
H3-3A	1.04314	1.53165e-11
ABCA7	1.04313	1.78936e-17
DHX36	1.04296	9.30963e-21
PABPC1	1.04209	3.35166e-80
EDA	1.0418	1.03068e-08
NECAP2	1.04173	4.34279e-23
SPAG4	1.04148	0.0188246
SMG1P5	1.04145	0.0116192
FEM1C	1.0408	1.05405e-09
STT3B	1.03971	1.4305e-30
LNPK	1.0395	4.00758e-15
STK26	1.03892	2.5572e-23
LOC642366	1.03853	0.00828544
ST6GALNAC3	1.03798	0.000344095
NPIPB5	1.03705	1.8e-08
ECE1	1.03676	7.87531e-26
TRIM24	1.03581	8.17726e-33
SNAI1	1.03563	0.00347344
DNAJC6	1.03546	3.03287e-17
TENT4B	1.03513	1.68174e-19
VEGFA	1.03509	1.74112e-27
ATP2A2	1.03419	3.63914e-75
TNFRSF19	1.03318	0.000191939
SCYL2	1.03292	5.36347e-18
CASP3	1.03056	2.68949e-18
CRY2	1.03024	5.85253e-13
KATNBL1	1.02997	9.49774e-05
PPP1R2	1.02978	5.24448e-11
DAAM1	1.02927	4.58451e-13
ETFDH	1.02856	1.96432e-18
HS6ST1	1.02848	2.77266e-19
RGL1	1.02739	9.00055e-05
MYO9A	1.02672	6.91129e-19
RAD54B	1.02564	9.30277e-09
HIF1A	1.0246	2.40852e-21
MICU2	1.02338	3.14924e-11
UXS1	1.0216	1.27128e-15
XPR1	1.02129	6.77163e-23
MFSD2A	1.02127	3.51093e-08
PPP6R3	1.02022	2.69683e-43
CSRNP1	1.02012	1.05846e-10
GOLGA4	1.0201	8.15983e-32
TSPAN13	1.01965	7.57653e-14
TTC7A	1.01905	7.51464e-13
GXYLT1	1.01815	1.58209e-15
MYLIP	1.018	1.77989e-08
FGFR1	1.01749	3.27814e-26
RNF168	1.01678	1.27682e-14
NUDT4	1.01669	1.65622e-12
WSB1	1.01658	4.77669e-26
MPND	1.01651	6.00462e-10
WNK1	1.01557	3.96657e-57
IFRD1	1.01372	1.50297e-33
CEP63	1.01294	1.50351e-09
PPP1R12C	1.01281	8.18966e-26
ELAC1	1.0127	0.00195206
WARS2-AS1	1.01187	1.27027e-12
CDCA2	1.01186	3.28504e-20
CLSPN	1.01179	2.90237e-37
MRPS36	1.01178	1e-09
UBE2T	1.01128	2.05323e-26
TP53I3	1.01118	2.28639e-08
KIAA0586	1.01117	6.8561e-13
USO1	1.01102	6.72735e-25
RGS2	1.0101	0.000103785
NUDCD1	1.00985	9.48144e-10
STARD5	1.00944	0.000188813
CRYM	1.00928	0.0353521
SDCBP2-AS1	1.00911	0.000351574
CBX4	1.00859	1.05795e-23
GPRC5A	1.00848	0.000545419
FNBP4	1.00774	2.49278e-44
ETNK1	1.0077	3.17444e-20
NUFIP2	1.00642	1.42436e-38
STOX1	1.00604	9.27563e-06
PBRM1	1.00602	7.3643e-34
NCOA5	1.00498	7.3614e-32
EIF2B3	1.00481	6.48086e-18
MOSPD1	1.00446	4.6763e-09
UGCG	1.00415	5.71245e-12
ZNF468	1.00388	0.000387065
ZNF611	1.00366	0.000764749
CDKN1A	1.00295	1.40173e-18
CDK9	1.00258	1.00341e-17
SKIDA1	1.00121	0.000226228
NPIPB4	1.00085	0.00650625
RFX2	1.00058	4.76264e-08
DYNLL2	0.998489	4.19231e-44
NCAPG	0.998158	6.32744e-24
TOP1P1	0.997863	6.77701e-07
AHCYL2	0.997191	1.90972e-14
SUCO	0.997008	1.77962e-19
FBXO31	0.996945	1.0791e-19
NASP	0.996362	4.06624e-59
ZFP36	0.996323	0.00144073
ZNF564	0.995394	0.00107428
LYST	0.995207	3.37709e-10
TEAD1	0.994739	3.39934e-22
TBC1D7	0.993459	0.0175859
D2HGDH	0.993071	3.36171e-09
CPNE3	0.992635	1.98893e-24
IL1RAP	0.991828	0.000142851
CTDP1	0.991749	2.04472e-17
EIF1AX	0.990893	4.27406e-23
ZNF134	0.990554	1.89312e-11
JUP	0.99007	1.61425e-28
ZNF837	0.989426	0.0043246
BMP2K	0.989349	1.142e-08
PABPC4	0.988709	7.39095e-65
TOP1	0.987353	2.62861e-59
LOC100288203	0.987341	0.00618131
MUC3A	0.986461	0.0182898
CRK	0.986438	1.83473e-36
STK38L	0.986381	3.93162e-13
HYAL2	0.985201	1.21657e-17
PPP1CC	0.984933	6.33309e-28
ZNF833P	0.98457	0.0318012
GALNT1	0.983957	1.34711e-28
ASNS	0.983551	1.50174e-07
UBASH3B	0.983193	0.000113862
SNX29	0.983136	4.27432e-11
CDC42EP2	0.982645	8.28766e-10
RALY	0.982365	7.33354e-36
SNORD31	0.981954	0.0103005
ZC3H15	0.981876	1.23149e-29
MARCKSL1	0.981292	6.37302e-60
H2AZ1	0.981146	1.24819e-66
GTF2F2	0.980968	2.68644e-19
DUSP4	0.980193	0.00181352
USP20	0.980058	3.70397e-17
ABHD18	0.979462	2.26101e-07
AIFM2	0.979312	0.0112379
FRY	0.978941	0.00622051
ATAD2	0.978202	7.32851e-31
TPP2	0.975711	8.20314e-22
GOPC	0.974425	1.8293e-23
HGH1	0.974301	0.0457033
MAF	0.972728	4.33455e-11
FAM72A	0.972434	0.00476554
APC2	0.972342	0.000366357
FAM126A	0.971941	2.04882e-16
ASF1A	0.971736	5.80583e-12
SLC25A6	0.971568	2.062e-05
CTU2	0.971002	2.79434e-19
ZBTB11	0.970586	1.8316e-18
UBE2Z	0.969815	1.10306e-34
ZC2HC1A	0.969696	0.00654927
PIAS1	0.969548	6.34008e-18
EXOSC4	0.968794	4.81486e-17
MYO1D	0.96841	1.05463e-27
NPTN-IT1	0.967825	0.00779155
LRRC66	0.967644	0.0466471
CNST	0.967368	3.77536e-11
LRRC39	0.966923	0.00435488
DSTNP2	0.966278	0.0176655
AHCTF1P1	0.965955	5.36721e-11
ATP1A3	0.965653	4.3026e-18
TRIM37	0.964672	9.09578e-22
VMP1	0.964384	4.63841e-30
MORC2	0.963957	1.04138e-35
TXNDC16	0.9637	2.45798e-09
STXBP3	0.963628	3.59689e-14
DYNLT1	0.963339	4.27195e-25
LOC729603	0.963333	0.00101281
NPM1	0.963131	2.06998e-52
UBE2S	0.962993	2.51336e-26
NANS	0.962993	4.79931e-28
TAF5	0.961904	7.90754e-15
PPP3CB-AS1	0.961776	0.00171357
LRRC1	0.960927	4.30722e-07
CCS	0.960859	4.7423e-09
ADM	0.960843	7.94815e-05
BZW1	0.960045	4.15395e-22
SYN3	0.95979	0.000588268
PABPC3	0.959365	4.57589e-18
CLEC16A	0.959016	1.43692e-17
NOA1	0.958976	1.77312e-20
PEX3	0.958369	1.97004e-10
TSG101	0.958312	2.16282e-20
TBX19	0.957984	0.00981702
PNRC2	0.957926	5.97552e-21
RP2	0.956788	3.68582e-09
PIGH	0.95669	2.33247e-13
IDH3A	0.955744	2.18995e-34
CCDC88A	0.955619	2.36185e-16
TSIX	0.9544	0.00551078
MARS2	0.953154	2.81638e-12
MAP2K1	0.952109	4.34004e-28
SENP5	0.951886	1.07229e-14
ACTB	0.951791	1.8822e-72
MIPEPP3	0.951678	0.0421311
RLF	0.951524	3.49409e-18
SUB1	0.950116	2.294e-05
XIST	0.949396	2.9337e-09
MORC4	0.94915	8.70109e-26
EIF5B	0.948645	7.11369e-35
ALKBH5	0.948215	8.04023e-39
TP53INP2	0.94783	6.28895e-10
LMBRD2	0.94771	6.15e-07
CREG1	0.947705	1.19899e-19
PCNT	0.947691	7.3834e-45
SCML2	0.945529	8.16949e-19
SBNO1	0.94548	2.37845e-26
FAM238C	0.945158	0.0487385
FDFT1	0.944992	1.14609e-31
INSC	0.944853	0.0274575
HADHB	0.944805	1.70282e-30
KLC1	0.944778	2.78185e-37
INAFM1	0.94469	0.000264614
MAPRE3	0.943919	1.02943e-08
CFL1	0.943785	6.74642e-63
STAT1	0.94338	1.43487e-18
SLX4	0.942371	1.37591e-17
NABP1	0.942307	1.47241e-07
SUSD6	0.942256	3.77205e-10
ANKMY2	0.942234	7.89913e-07
SMARCA5	0.942007	5.39712e-25
RWDD2B	0.940766	6.62868e-09
AK6	0.940448	7.0478e-08
LSMEM1	0.940368	0.00172885
ZNRF2	0.940038	7.30837e-06
SAMHD1	0.939975	4.36902e-32
CHD5	0.939836	0.00976359
NUDT15	0.93947	4.66155e-16
MICU3	0.939376	0.0303795
CCDC90B	0.939025	2.24337e-10
TMSB15A	0.938972	0.000984988
NOP14-AS1	0.938847	7.01776e-05
CCNE2	0.93862	2.79303e-07
URB1	0.93848	3.49614e-39
UBE2G1	0.938252	3.21642e-18
PNRC1	0.937947	3.37799e-12
INPP4A	0.93789	1.20587e-19
RGS16	0.937575	9.34097e-09
GAREM1	0.937494	1.85116e-09
CETN3	0.936849	3.41242e-07
HMOX2	0.936742	9.44511e-20
TRAFD1	0.93652	4.39593e-26
FANCM	0.936515	5e-09
PICALM	0.935664	1.04638e-29
SMG1	0.935547	2.62027e-21
DPF3	0.93486	0.00107946
API5	0.934611	3.10838e-23
CTSV	0.934278	8.09304e-13
RPS6KB1	0.933873	3.59319e-21
CYP2R1	0.933645	0.00228154
PRPS2	0.933111	6.75094e-19
RALGAPA2	0.932479	4.21489e-17
ZNF845	0.932461	7.71888e-06
SMPD1	0.931811	1.75225e-07
ZNF276	0.93143	1.76609e-26
OSBPL6	0.931405	3.14937e-15
CHD1	0.930683	4.35109e-07
SLC26A6	0.930659	2.90316e-16
ELOC	0.930176	3.69246e-13
CPEB4	0.930156	9.02725e-12
ZNF697	0.929774	4.69171e-09
PSKH1	0.929332	1.31684e-13
FGFR1OP2	0.929293	9.7205e-16
FAM91A1	0.92867	3.13676e-15
CLIC4	0.927662	2.3809e-24
DAPK3	0.926895	6.25857e-25
CCNDBP1	0.925868	3.0489e-12
ACAP3	0.925456	4.73489e-18
TCF25	0.925216	4.24658e-29
ZNF75A	0.924466	1.34535e-08
ABCC5	0.924452	9.56584e-29
LINC00680	0.924422	2.78539e-05
INTS5	0.924282	7.29894e-16
KCNAB2	0.923931	4.1517e-05
VAX2	0.92311	0.00211631
CAAP1	0.922849	7.29827e-12
ARL4C	0.922096	3.15783e-10
LRIG1	0.921883	8.09104e-18
EIF4G2	0.921746	6.92966e-53
SNX5	0.921394	1.59483e-35
CSE1L	0.920905	1.86864e-08
PTPRA	0.920814	1.14553e-26
DYNC1LI1	0.920453	2.76717e-19
CTR9	0.920276	2.7886e-34
MTHFR	0.919238	4.50577e-15
LOC646214	0.918799	0.0067795
SNRNP27	0.918791	3.2055e-12
SLC22A31	0.918163	0.0129297
LUC7L3	0.917596	5.71303e-38
DHX29	0.917462	3.76693e-18
SLC6A6	0.917454	9.00744e-17
AGFG1	0.917338	3.55892e-17
MCOLN1	0.916864	5.12981e-13
IDH1	0.916251	3.23798e-14
GSTCD	0.915613	5.15417e-16
FTL	0.915391	1.43329e-47
E2F3	0.9147	1.86438e-29
PPM1B	0.914629	5.27656e-15
UNC13B	0.913771	1.1366e-28
MTERF3	0.913727	1.87247e-07
ANKRD49	0.913392	1.54523e-06
MIR3064	0.912872	0.0017225
C2orf27A	0.912135	0.000371178
ARL15	0.911376	7.50066e-07
PFKFB3	0.910951	1.01194e-26
FMR1	0.910834	1.1332e-25
HACE1	0.910388	3.82363e-07
CYCS	0.91004	1.76064e-31
NAV2	0.909648	0.000330851
EEF1D	0.909035	4.52143e-38
MPP5	0.909011	2.59164e-13
SLC2A1	0.908719	3.17221e-18
C1QTNF12	0.908691	0.0486153
ZNF699	0.908465	0.00838858
MIR5047	0.908376	3.53471e-16
ERVK13-1	0.908286	4.17464e-08
APLP2	0.907468	5.24112e-47
ETF1	0.907001	1.96251e-40
BUB1	0.906402	2.35247e-31
GPAA1	0.906379	6.00807e-25
APBB2	0.906176	1.49633e-07
ACYP2	0.9056	0.0202317
KIAA1958	0.904687	8.28218e-09
SPTAN1	0.904412	1.51215e-45
NOP9	0.904392	5.78408e-26
PGF	0.904182	0.000207025
RBM15	0.904149	1.37593e-23
YRDC	0.904128	1.1205e-19
TBC1D20	0.903745	9.20279e-19
ARIH1	0.903552	6.24263e-30
SMG1P1	0.90349	0.0156456
PCID2	0.903247	8.14564e-16
PHF20	0.902467	1.34899e-20
NUP62CL	0.902422	2.60322e-07
TMEM74	0.902175	0.0120133
CRYBG3	0.901611	2.51095e-11
CCND3	0.900966	1.45731e-18
ESYT2	0.90028	1.00033e-29
ABCC2	0.900202	0.00188003
ZNF530	0.900181	6.23e-06
ASF1B	0.900075	1.13607e-26
NKX3-1	0.899815	0.00232738
SHOC2	0.899628	1.01316e-10
PRKCB	0.899483	1.03187e-11
LENG1	0.898039	1.73482e-07
NOL4	0.897537	0.0198123
RRNAD1	0.896782	3.9017e-12
HSPA12A	0.896324	5.73125e-13
POLR2B	0.896318	3.15006e-24
TXNRD3	0.896273	8.32881e-06
MAPK1	0.895924	2.52602e-37
FOCAD	0.895819	2.13373e-19
DDIAS	0.895687	2.86973e-10
ZNF143	0.89516	1.79416e-11
CHPF	0.895088	1.07951e-16
ZNF627	0.89426	0.000158611
LOC101929479	0.892138	0.000778318
SGO2	0.891501	1.01917e-07
VCL	0.890593	2.6572e-39
UBE2A	0.890261	5.33324e-23
CCDC183	0.889871	0.0237224
LYRM7	0.889367	1.48956e-08
MTRES1	0.888952	0.000266526
MTMR9	0.88893	9.82083e-08
RAPGEF6	0.888456	8.1138e-15
RGMB	0.887675	9.01924e-12
AP1AR	0.88762	3.63529e-10
GPCPD1	0.886417	1.37432e-06
GFOD1	0.886257	1.61611e-10
ACVR2A	0.885844	5.77463e-07
C2CD2L	0.885722	2.39161e-14
SOX13	0.885645	2.75708e-09
DNAJC21	0.88525	2.62528e-16
ITSN1	0.885131	4.66447e-25
TMEM38B	0.884354	2.16216e-14
LARGE1	0.883136	1.1e-08
LRWD1	0.883103	4.20121e-19
RARS1	0.883032	5.78583e-19
THADA	0.882728	1.06551e-18
TOR1AIP2	0.882633	5.0474e-32
TNFAIP8	0.882357	0.0104568
WBP4	0.88138	8.4117e-09
ARL4D	0.88127	4.71494e-06
DMC1	0.881222	4.54e-06
KDM5B	0.880363	3.25759e-31
CDR2	0.880154	3.01989e-18
SLC5A3	0.879327	3.15237e-12
ADAMTS20	0.879309	0.00257538
CACTIN	0.879247	7.604e-16
SKAP2	0.879022	2.92269e-10
C8orf37	0.878487	0.0288172
ICAM3	0.878446	0.0172285
TMSB10	0.877911	3.92598e-39
GDI2	0.877853	1.26082e-32
SYNJ1	0.877455	1.39622e-11
CDON	0.877418	2.7978e-11
PRKRA	0.877409	5.96958e-13
EXOC6B	0.87734	3.70354e-15
MED17	0.877097	2.99605e-14
ABHD11	0.877068	7.299e-07
METAP1	0.876823	2.1191e-21
BCKDHB	0.87677	9.10638e-07
ZNF606	0.876483	0.0224853
AHCY	0.876047	6.66361e-50
TRIM28	0.875979	8.49892e-50
BCORL1	0.875793	3.7009e-17
PTPN12	0.875394	8.42183e-10
MPHOSPH9	0.875375	2.4372e-19
ORAI1	0.875264	9.0198e-08
POLR3K	0.875098	3.73233e-18
LTA4H	0.875066	1.90901e-28
OSTF1	0.874928	2.16294e-07
ATP11C	0.874854	9.7588e-13
MVD	0.874295	1.60952e-12
ACTN4	0.87427	2.07448e-45
ZYG11A	0.874144	3.25576e-11
GRHL1	0.87408	0.000252371
C2orf69	0.873704	8.80417e-07
MGAT5	0.873654	2.67667e-26
PTTG1	0.873557	4.49905e-19
GTF2E2	0.873513	1.03648e-10
MPC1	0.873401	5.85129e-13
PGRMC1	0.873161	8.13324e-43
RRP1B	0.872952	8.93896e-44
PLEKHB2	0.872843	1.02434e-24
UTP23	0.872468	9.12501e-09
ELOF1	0.872433	5.19183e-19
EZH2	0.872038	1.27274e-28
MFSD4B	0.871867	1.20248e-06
GET4	0.871279	1.46175e-23
HNRNPAB	0.870939	1.09258e-50
METTL23	0.870353	1.09563e-10
VPS35	0.870033	4.89176e-19
DDX24	0.869597	4.40021e-39
CEP85L	0.869104	3.23474e-07
TBPL1	0.868821	7.5265e-10
ZNF778	0.868795	1.51197e-16
SLC2A11	0.868728	6.30083e-05
SLC25A4	0.868408	5.62516e-22
AACS	0.868093	4.41844e-15
RPL23AP53	0.867567	0.0190648
BMP2	0.867052	0.00367406
ABCG1	0.866913	0.0382492
EFNA4	0.866912	0.00572085
ENOPH1	0.866629	8.04983e-16
L2HGDH	0.866241	2.46662e-08
TMEM150A	0.866017	8.7462e-06
NCL	0.865894	2.38591e-64
FMN2	0.865564	2.21608e-06
C21orf91	0.865363	3.86279e-06
NEK7	0.865281	4.60736e-10
WDR7	0.864556	3.2434e-08
RBBP6	0.864155	1.30832e-25
PVR	0.863878	4.4112e-27
ZNF23	0.863655	9.29723e-11
PAK2	0.863105	1.9985e-18
ROGDI	0.863016	8.88486e-08
ATF3	0.862262	5.97269e-32
AURKB	0.861757	1.12179e-24
MED31	0.861653	0.000208602
RAPGEF2	0.861591	3.13407e-15
FERMT2	0.860797	2.44202e-14
ADAM10	0.859919	8.57241e-14
FUS	0.859534	1.04902e-47
RB1CC1	0.858842	6.73437e-15
ZNF713	0.858773	0.00341478
ASB16-AS1	0.858449	3.65146e-08
GPBP1	0.857847	1.60729e-22
VPS53	0.856602	8.702e-20
CDC34	0.856188	2.76814e-23
GCNT1	0.855697	0.000955107
ZNF559	0.855632	0.000268011
SLC45A4	0.855447	1.04e-07
RECQL4	0.855362	6.53421e-28
PNO1	0.855138	1.65696e-18
LARP1B	0.854889	3.94973e-14
TMEM50A	0.854656	3.09523e-25
RND1	0.854272	0.00736682
ZFYVE1	0.854217	1.17598e-07
SPECC1	0.854095	7.02518e-19
PAXBP1	0.853553	4.84178e-20
CDC42EP4	0.853234	1.65614e-13
PDCD6IP	0.853215	8.4216e-25
SUZ12	0.853064	4.3864e-14
PDE4DIP	0.852791	3.81014e-23
USP16	0.852507	6.32e-07
TIAM2	0.852453	0.000487329
SBDS	0.852407	6.95236e-18
CHAC2	0.851325	3.64908e-06
CLYBL	0.851202	0.012688
DDX5	0.851016	3.86173e-27
LACTB	0.850756	4.95501e-05
EIF1AD	0.850295	1.54987e-13
AFG3L2	0.850048	8.92746e-26
MRTFA	0.850033	9.87757e-20
CPT2	0.85003	3.62431e-12
HLA-E	0.84998	1.08582e-22
CNKSR3	0.849715	2.73523e-09
PDZD8	0.849614	6.25061e-25
PLEKHA8P1	0.849108	0.000810986
AKNA	0.84887	0.000140625
EPS8	0.848729	1.85931e-11
SNRPG	0.848644	8.54637e-14
LIFR	0.848533	2.19616e-09
PIM1	0.848388	4.00452e-06
NOLC1	0.848272	1.11803e-56
AP4M1	0.848255	1.64174e-05
TMSB4X	0.848142	0.000660592
NUP50-DT	0.848062	0.00476309
EXOC8	0.847792	4.22783e-20
ABCA3	0.847778	1.54019e-16
BICDL1	0.847709	0.00237741
RABEP1	0.847095	4.0087e-21
WDR36	0.8468	1.50796e-13
DESI2	0.846657	7.97134e-26
NTMT1	0.846367	8.82053e-20
AMPH	0.846254	4.56145e-06
AFAP1	0.845745	6.97679e-13
MED14	0.845586	3.21749e-22
H1-10	0.845386	4.45467e-33
BBS7	0.844248	1.19089e-12
CYTH3	0.844175	1.61059e-13
GRWD1	0.844168	3.41466e-27
YWHAG	0.844092	3.21314e-42
ANLN	0.843975	2.39558e-24
CEBPZ	0.843653	4.20257e-07
DCUN1D1	0.842661	6.95136e-05
LINC01569	0.842625	0.0146378
ARMC1	0.842444	4.31085e-11
KANSL1L	0.842268	0.0104366
KIDINS220	0.842005	1.27984e-32
CMC2	0.841529	5.25022e-11
STYX	0.841038	4.04362e-06
ZBTB43	0.840756	9.0111e-12
SMC4	0.840622	2.14582e-09
MT1X	0.840154	0.00225279
KIF5B	0.840076	8.83041e-26
ZNF470	0.839386	0.00503696
ZNF780A	0.839184	1.00186e-05
SRPK1	0.838951	5.94608e-28
PDPK1	0.838804	4.9278e-19
AMIGO3	0.838636	8.17973e-09
RABIF	0.837794	1.10773e-08
STK35	0.837669	7.8433e-22
KDM6A	0.837384	7.28533e-18
AHCTF1	0.83717	2.15191e-14
TIPARP	0.837123	1.31466e-10
GRPEL1	0.836797	3.94399e-25
PPP1R15A	0.836579	3.14937e-09
POR	0.836516	2.52504e-18
SLC7A11	0.83651	1.64677e-12
C12orf29	0.836379	9.86545e-08
ARRDC1	0.835242	3.15733e-07
ELOA-AS1	0.834943	0.0169713
PIGL	0.834049	2.31127e-07
RALGPS2	0.833109	1.35071e-09
STOML1	0.832919	1.4032e-05
MAP3K14	0.832544	5.5862e-07
POU2F2	0.832336	0.0438018
CAPZA2	0.832244	4.40166e-09
DIS3	0.832084	5.15888e-08
PAIP2	0.83197	2.64008e-15
HDHD2	0.831544	2.8984e-06
UBE2V2	0.831347	3.93044e-15
STAU1	0.831322	7.44869e-31
FAM177A1	0.831293	4.95228e-08
PCYOX1L	0.830856	4.83323e-07
ZNF680	0.83075	0.00913292
GPR155	0.830134	0.000140894
EXOSC3	0.829996	2.79253e-10
TOMM70	0.829198	2.41762e-16
MINDY2	0.82911	3.68713e-06
KIAA0930	0.828715	2.78191e-20
BICD2	0.828707	4.17148e-23
TNRC6C	0.82846	2.03266e-13
AAK1	0.827731	1.51175e-14
GZF1	0.827353	2.53879e-11
C1orf50	0.827348	2.46663e-06
EVI5L	0.827157	1.89069e-09
FBXO21	0.827041	3.34629e-19
INTS7	0.827036	4.20783e-18
PLCD3	0.826808	2.23815e-20
ARL5A	0.826692	1.32684e-07
RTN3	0.825772	2.90439e-36
KIAA0513	0.82576	1.16626e-07
ZCCHC17	0.825281	6.57182e-17
NR6A1	0.825012	1.21531e-13
HSPA4	0.824625	7.03583e-24
COPS2	0.824372	2.62782e-12
LINC02693	0.824339	9.15287e-27
BNIP3L	0.824285	3.02434e-06
MKNK1	0.824134	1.91322e-10
CBFA2T2	0.824122	2.26684e-10
TUBGCP6	0.824092	6.77123e-23
CORO1C	0.822156	7.78003e-29
NFAT5	0.821579	1.21017e-12
EHD4	0.820887	1.51341e-16
YPEL5	0.820658	6.80497e-07
EMC2	0.820581	2.13309e-05
EIF5A2	0.819694	0.00372065
PITHD1	0.819665	1.57381e-18
RETREG3	0.819197	4.90182e-19
GTF2A2	0.818858	1.11454e-10
UBA6	0.818797	1e-09
CLCN5	0.818589	2.51012e-12
PLS3	0.818562	8.28921e-26
MED20	0.818148	2.44372e-08
FBXO8	0.818066	6.51717e-05
SNX16	0.817916	0.0227666
DIO2	0.817135	0.0458014
LARP4	0.817037	6.42705e-19
OSBPL11	0.816397	1.43996e-14
PPP4R4	0.815805	0.0326729
LOC101928358	0.815238	0.0472504
CEP170	0.815179	8.95495e-19
ZFAND4	0.814442	6.46773e-06
PLAG1	0.814161	6.02755e-05
WNK3	0.813999	9.99888e-06
TAX1BP1	0.813934	2.45952e-15
FH	0.813224	2.36591e-17
SNTB2	0.812413	9.12392e-11
ATL2	0.812381	1.23043e-18
APPL1	0.812344	5.76773e-12
RAB18	0.81213	4.83787e-10
MKRN1	0.811292	1.10699e-24
B3GALNT2	0.811213	2.64593e-18
TEX15	0.811176	9.53306e-05
ACTN2	0.810874	4.94495e-08
CDK8	0.810265	1.3444e-09
SRP54	0.80977	9.79925e-15
PHF7	0.809677	0.000291145
SAFB2	0.809074	1.53008e-30
KPNA4	0.808951	1.88089e-16
POLR3B	0.807675	7.16226e-12
ELK4	0.807461	2.48949e-12
EIF3B	0.80727	4.08203e-42
FZD3	0.806556	3.84616e-06
SARS1	0.805879	1.14979e-39
PSME4	0.805836	2.67553e-17
ZNF765	0.805729	0.00151108
HDX	0.805703	0.00376304
PKM	0.805503	9.06927e-50
MYL12A	0.805397	1.53425e-13
RETSAT	0.804562	3.12641e-15
SLC4A8	0.803983	0.0288948
MAFF	0.80397	0.00544319
NSUN6	0.803688	2.62251e-08
ZNF720	0.803546	0.00327224
PI4K2A	0.802496	6.40583e-14
RCL1	0.802428	1.89097e-08
CHTOP	0.802388	1.51744e-34
MAP9	0.801793	1.984e-06
MSL2	0.801709	2.02415e-10
PHETA1	0.801535	4.48131e-06
ACSL4	0.801307	8.6704e-12
IFI30	0.801293	1.68379e-08
SLC7A8	0.800701	9.35878e-06
COG2	0.800392	3.95199e-22
VCP	0.799661	6.16012e-49
ZNF57	0.79929	0.00164863
ZXDC	0.799264	5.51695e-15
PHLPP2	0.799052	1.95535e-13
ZNF738	0.798917	3.95026e-05
MMP16	0.798884	0.00996198
GNB5	0.798848	7.10415e-06
DGCR11	0.798724	0.0284127
FBXL4	0.79871	0.000159363
DNMT3B	0.798657	1.31729e-18
HAT1	0.798036	0.00116384
RRBP1	0.79782	6.24088e-21
LOC105372480	0.79781	0.00656721
EPHB2	0.797568	1.30397e-09
MRPL41	0.797438	1.441e-12
ZNF566	0.797357	0.00163123
RASA1	0.79668	4.79797e-07
ABCB6	0.796634	1.3848e-08
ATP6V0D1	0.796597	5.77325e-20
NUDT16L1	0.796045	1.33171e-08
IMP3	0.795405	1.76912e-17
ZNF138	0.795127	0.000874335
KLC2	0.795117	2.57703e-24
ZBED5	0.795025	2.07443e-09
B3GNTL1	0.794557	0.00404082
ANAPC5	0.794186	1.6033e-31
ZNF565	0.793771	0.037067
AMBRA1	0.793729	1.70369e-19
TOLLIP	0.793006	1.69311e-13
SNRPA1	0.792819	7.50515e-11
ASPM	0.79274	9.267e-06
PRPF18	0.792482	8.03333e-10
RIOK1	0.792331	1.08391e-17
FAM135A	0.791971	7.32738e-07
PAPOLA	0.791905	4.04197e-25
SLC35F5	0.79152	2.94333e-12
AP1G1	0.790649	1.00795e-21
NFYA	0.790455	2.66679e-17
TRAK2	0.789888	2.17962e-09
NAA15	0.789831	1.258e-08
INTS1	0.789517	1.84916e-26
ADIPOR2	0.78946	3.1165e-26
TSPAN3	0.789425	7.226e-37
TIMM23	0.788804	1.13349e-11
TMEM41A	0.788532	5.15401e-09
DBP	0.788344	0.00197348
ENPP1	0.788076	2.87922e-10
EIF3J	0.787987	9.01521e-17
NMD3	0.787412	1.73873e-16
EAF2	0.78721	0.0364803
TBC1D24	0.787068	4.31774e-11
PPM1A	0.78644	2.58971e-11
CISD1	0.786345	3.22726e-08
LUC7L	0.786266	1.79615e-19
ETS1	0.786137	0.0107263
TTLL4	0.785731	3.6694e-24
GUSBP1	0.785633	7.06778e-05
TUBB6	0.785233	1.24299e-20
NR2C2	0.785074	6.63731e-16
SLC7A5P2	0.78505	0.00674579
TANGO2	0.784916	4.2922e-07
WASF1	0.784814	5.68089e-20
RAP1B	0.784734	2.38157e-07
KIF11	0.78458	1.44725e-19
RAP1GDS1	0.784297	4.90808e-09
ZBED4	0.783666	1.13078e-18
CCDC134	0.78363	9.928e-06
C11orf98	0.783432	0.0207103
RABGGTB	0.783118	8.93494e-07
TDG	0.783118	5.20547e-12
NAP1L4	0.782709	7.48772e-31
STAT3	0.782629	2.30394e-22
SCLY	0.781803	0.0408595
WRN	0.781791	1.68475e-08
VAMP1	0.781621	7.46669e-06
PLK2	0.781059	0.00024845
MED11	0.780041	6.67282e-06
EPM2A	0.780015	0.0105131
ZBTB11-AS1	0.779769	0.000470977
CENPE	0.779741	6.45193e-06
ZNF852	0.779572	0.000774902
NSUN2	0.779496	1.93706e-27
NAGK	0.779394	3.1504e-08
MEX3C	0.779307	2.87264e-08
CCT8	0.779188	2.68309e-26
ACSL3	0.778934	3.32274e-20
MSH3	0.778817	1.36213e-09
PIGX	0.778545	8.31282e-06
LMBR1	0.778491	1.68531e-18
GPX4	0.778488	8.9724e-25
RAP1A	0.778357	6.86533e-11
WDR25	0.778349	0.0005741
LIN7C	0.77828	2.05e-07
PCYOX1	0.777297	8.76987e-15
PPP6C	0.776974	1.77214e-14
UCHL3	0.776771	6.67742e-13
FAM122A	0.776666	5.13e-07
ACOT7	0.776486	2.74162e-17
MAPK14	0.776394	2.09751e-17
EXOC6	0.776203	5.95e-07
GNAI3	0.776189	1.44868e-14
SSB	0.775835	3.9436e-20
A4GALT	0.775288	0.0179261
NT5DC1	0.77508	6.3676e-10
PGBD2	0.775045	0.00342732
PAIP2B	0.774806	1.54943e-06
ZNRF2P1	0.774754	0.0187891
SEC23IP	0.774512	4.38784e-20
SLC49A4	0.774476	2.37862e-05
ARL6IP1	0.774267	3.75302e-27
GSPT1	0.774206	8.76753e-25
LARP4B	0.774205	1.4749e-30
ZNF616	0.773794	2.01104e-05
RTF1	0.773632	2.37393e-22
NDUFV3	0.77345	1.38885e-15
ZNF529	0.77324	0.000423461
DNM1L	0.773144	2.88736e-14
ZNF701	0.772464	0.0111352
POC5	0.772325	6.86209e-06
SUGP1	0.772282	1.43751e-16
RALGAPB	0.772219	7.66136e-17
ZNF320	0.772202	0.0218269
AKTIP	0.772141	0.0028217
ZNF488	0.771557	0.00476699
SESTD1	0.771503	2.73231e-07
ROCK2	0.771429	1.26132e-11
FKBP14	0.771051	2.19949e-12
POLR2H	0.771015	1.50099e-15
ZNF493	0.770988	0.0352233
TBC1D16	0.770753	8.46167e-21
MEX3B	0.770123	7.82535e-06
DIMT1	0.769912	4.25148e-09
WDR3	0.769862	2.89862e-24
SBF1	0.769708	3.10014e-29
PROCA1	0.769667	0.0135528
MFN1	0.769645	1e-08
ELOVL5	0.769569	5.3305e-23
RRP12	0.769283	1.89875e-30
STAM	0.76898	2.40088e-11
ABCC10	0.768896	6.09246e-14
STARD9	0.76873	1.33588e-08
TFRC	0.767734	1.83098e-23
RNF152	0.767447	0.0444921
HEATR3	0.767338	5.23812e-11
DAG1	0.767293	2.29893e-19
GIT1	0.767244	8.94069e-18
HIP1R	0.76724	1.69939e-13
ATF7IP	0.767148	4.20077e-17
MAP3K7	0.767081	5.20751e-15
PHRF1	0.766864	4.6634e-19
LOC100506730	0.766463	0.0120397
HSP90AA1	0.766192	1.0396e-36
SLF2	0.765173	1.62405e-14
FBXW5	0.764975	5.7451e-20
SARAF	0.763539	1.66265e-19
PIAS3	0.763074	7.99546e-15
NCBP1	0.762926	9.42972e-14
ZFAND6	0.762912	1.8593e-09
RPLP1	0.762803	6.97456e-31
TACC1	0.762547	9.06885e-14
ATRX	0.762502	5.75163e-13
BBIP1	0.762454	5.67406e-05
SMOX	0.762165	0.000163619
CCN1	0.761993	8.1963e-11
AGPAT5	0.761606	5e-09
CCZ1	0.761167	0.000943393
CAMSAP2	0.76065	4.08554e-12
MYCBP2	0.760368	4.14084e-20
DDHD1	0.76033	2.46705e-10
DOP1A	0.760159	4.44322e-06
MYH9	0.76001	5.63183e-34
RASL11B	0.758549	0.0264207
TRAPPC8	0.758499	4.73692e-05
BRCA2	0.758342	1.53654e-06
SRSF5	0.757873	1.1143e-29
NOP16	0.75775	7.63121e-16
FZD1	0.757344	4.1307e-05
PRPF40A	0.757142	1.3207e-17
NRBP1	0.757117	1.1956e-18
TUBB2B	0.756948	1.20612e-13
NIT1	0.756479	7.2223e-10
EIF1	0.756104	1.10482e-40
MTAP	0.756065	5.94409e-15
CARNMT1	0.755844	7.55473e-08
TRAM2	0.755719	1.09034e-10
FBXO32	0.755629	0.0063986
RC3H1	0.755583	4e-09
ATP2B1	0.755412	6.75119e-14
HERC3	0.755038	2.20939e-05
FAM219A	0.754634	9.99026e-15
FAM8A1	0.754467	1.46627e-09
ATP6V1D	0.75438	3.71191e-11
ATG2B	0.753924	7.83111e-14
MTFMT	0.75374	5.88425e-06
GUCY1B1	0.753628	1.29167e-06
RNF216	0.753355	2.42267e-17
CITED4	0.753161	0.0444875
C18orf25	0.752694	6.51826e-10
ZNF264	0.752495	4.46157e-05
XRN2	0.752079	3.13635e-15
PTPN13	0.75141	1.9764e-21
DDI2	0.751334	1.35644e-13
ARL5B	0.751276	0.000242405
DPM1	0.750837	2.21492e-10
TBC1D31	0.750497	4.59764e-06
RSPH3	0.750441	8.07453e-06
TMEM187	0.750352	0.00995111
SERTAD2	0.750331	7.89506e-09
CKB	0.750255	1.34296e-34
GDAP2	0.750212	1.9949e-05
THOC2	0.750055	7.56245e-20
SDHA	0.749878	1.55467e-24
GTDC1	0.74977	0.00321627
HMGXB3	0.749751	2.07284e-24
ANKIB1	0.748804	1.10123e-10
TPCN1	0.747583	4.72504e-10
HECTD3	0.747489	1.30397e-14
PPM1E	0.747207	8.20314e-10
TRAPPC6B	0.747188	1.38584e-06
GINS4	0.746951	6.97104e-14
FASTKD5	0.746807	2.90392e-10
VPS37A	0.746386	6.3529e-05
RAB35	0.746383	4.60151e-18
DDX19A	0.746294	9.36564e-20
CHST11	0.746172	2.9163e-07
RAB23	0.746116	1.18283e-05
ALDH6A1	0.745731	2.02689e-06
STRAP	0.745671	1.40708e-20
CTNNBIP1	0.745141	1.40706e-05
UBL3	0.745014	1.17184e-07
CRACR2B	0.744969	0.0481304
DMXL2	0.744437	7.13114e-08
FREM2	0.744431	0.000123728
DDX59	0.7444	8.63648e-07
TPST1	0.744214	5.17813e-06
ZRANB1	0.742737	4.81062e-13
STMN1	0.742641	1.3116e-27
ARHGAP11B	0.742573	0.000462669
HNRNPU	0.742255	1.19927e-47
ZUP1	0.742143	3.5124e-07
EXOC5	0.741847	3.55213e-08
VPS26A	0.741738	1.33157e-12
MCL1	0.74161	7.06598e-31
UBE2N	0.741489	7.03892e-15
FAM89B	0.741468	1.00459e-07
SELENOT	0.74144	8.2746e-07
KIF27	0.741327	0.00777373
CCDC9	0.74121	7.85156e-09
TECPR2	0.740822	1.9e-08
TWF1	0.74067	3.2168e-06
CEP19	0.740287	0.00591276
KCNQ1OT1	0.740119	5.37921e-05
STYXL1	0.739959	1.34381e-07
TEX2	0.739652	6.54919e-14
LRRC58	0.73933	1e-09
WDR17	0.73932	0.000520455
TSPYL2	0.739163	2.3547e-19
CISH	0.739132	0.0346383
FOXP4	0.739077	1.19088e-15
FGFR3	0.739003	7.55444e-18
UROS	0.738754	1.86015e-12
UQCC3	0.738218	1.13245e-09
DNMT1	0.73765	1.60277e-34
ARSK	0.737639	0.000182108
DNAH14	0.737624	3.40542e-06
ATP5PD	0.737556	3.89877e-17
ATP1A1	0.737251	9.65676e-38
THAP6	0.737207	0.000144433
PRDX1	0.737075	4.14442e-35
ZNF92	0.73664	1.12234e-05
SMG1P2	0.736358	0.00589213
RABGAP1	0.736093	1.4649e-15
PER2	0.73597	1.96034e-06
CLU	0.735733	6.48514e-06
PMPCA	0.735557	6.57174e-21
ZNF333	0.735476	0.00136527
ADARB1	0.735203	2.76142e-09
DHRS7B	0.735151	5.8472e-11
TIMM17A	0.73495	2.21526e-19
ZNF324B	0.734915	0.000216528
ATP6V0A2	0.734691	8.14401e-14
FN3KRP	0.734557	1.21212e-10
SUMO1	0.734422	0.000170002
HPRT1	0.734396	6.33988e-10
ZNF222	0.734287	0.0269954
GLYR1	0.734244	9.89512e-25
NUP98	0.734027	4.93027e-29
TAF13	0.734017	9.41779e-06
MINPP1	0.733892	1.36791e-09
RCOR2	0.73357	0.000626273
NDST2	0.733382	8.60245e-11
SDAD1	0.733245	1.07922e-14
IRAK2	0.733129	0.000289524
SUFU	0.733107	1.84978e-11
SRGAP2C	0.733065	6.914e-05
SLC30A9	0.732919	5.07439e-13
KPNA1	0.732737	2.06251e-17
GATC	0.732592	2.77072e-17
ATP1B3	0.732477	1.92689e-24
DEGS1	0.732262	4.10869e-25
CPLANE2	0.7322	0.0326775
PCCA-DT	0.732016	0.0135488
WASF3	0.731346	1.86253e-11
TMCO1	0.731305	3.06316e-17
KIF1B	0.731188	3.07587e-20
CTDSPL2	0.730895	7.15484e-08
APPBP2	0.730444	1.80772e-08
AFTPH	0.730391	1.16566e-06
ATG2A	0.730285	4.17092e-16
AFF4	0.729901	5.24667e-20
SMAP2	0.729788	3.32966e-13
CEP290	0.729574	2.28533e-07
SLTM	0.729145	3.19529e-16
SLC2A4	0.729056	0.0439271
PKP4	0.72897	1.90071e-18
PTER	0.728508	4.49063e-07
RABGEF1	0.728134	6.94752e-10
PCSK7	0.72809	8.07255e-11
NDUFAF1	0.727746	7.56811e-06
SECISBP2L	0.727619	1.0713e-08
SCAMP2	0.726936	3.74915e-18
FBXO5	0.726889	6.95788e-10
MPP1	0.726642	3.33551e-10
RABGAP1L	0.726405	1.62e-07
LAMP2	0.72632	7.17849e-19
SNAPC1	0.726287	5.94316e-05
ZWILCH	0.726064	7.70381e-10
SCFD2	0.72605	4.51109e-07
CKAP2	0.726035	1.09031e-16
DUXAP9	0.72585	0.00739042
EIF1B	0.725256	1.80379e-11
PRKAR2A	0.725145	2.85463e-23
FAM207A	0.724963	5.71016e-09
NOSIP	0.724693	7.24158e-12
SLC35E4	0.724205	0.000901625
FHDC1	0.723961	0.00509435
TBRG4	0.722826	6.16181e-19
CPD	0.722723	3.65346e-18
ZSCAN32	0.722578	1.43467e-05
[truncated: 4,723 more rows]
